# Supplementary material for: Alternation of the gut microbiota in metabolically healthy obesity: An integrated multiomics analysis
Source: Front Cell Infect Microbiol. 2022 Nov 1;12:1012028. doi: 10.3389/fcimb.2022.1012028 (PMC9663839; doi:10.3389/fcimb.2022.1012028)
Supplement: Supplementary file 1 [file DataSheet_1.zip]

Archive with 23 entries (23 files):
- FigureS1.tif
- FigureS2_revisedV2.tif
- FigureS3_revised.tif
- FigureS4_revised.tif
- Table S1.xlsx
- Table S10.xlsx
- Table S11.xlsx
- Table S12.xlsx
- Table S13.xlsx
- Table S14.xlsx
- Table S15.xlsx
- Table S16.xlsx
- Table S17.xlsx
- Table S18_R1.xlsx
- Table S2.xlsx
- Table S3.xlsx
- Table S4_R1.xlsx
- Table S5_R1.xlsx
- Table S6_R1.xlsx
- Table S7_R1.xlsx
- Table S8.xlsx
- Table S9.xlsx
- Supplementary online materialV2.docx
