# Supplementary material for: Alternation of the gut microbiota in metabolically healthy obesity: An integrated multiomics analysis
Source: Front Cell Infect Microbiol. 2022 Nov 1;12:1012028. doi: 10.3389/fcimb.2022.1012028 (PMC9663839; doi:10.3389/fcimb.2022.1012028)
Supplement: Supplementary file 1 [file DataSheet_1.zip › Table S1.xlsx]

## Sheet: Sheet1
Project ID	Phenotype MESH_ID	Phenotype name	Num of failed runs	Has healthy controls in the same project	The final status	Reasons
PRJDB3601	D006262	Health	0	Y	Exclueded	Negative QC status
PRJDB4176	D006262	Health	0	Y	Exclueded	Without successfully matched pairs after matching
PRJDB4871	D006262	Health	0	Y	Exclueded	Missing information on BMI
PRJDB6472	D006262	Health	0	Y	Exclueded	Missing information on BMI, age, sex, and region
PRJDB7456	D006262	Health	0	Y	Exclueded	Missing information on BMI, age, sex, and region
PRJDB8639	D006262	Health	0	Y	Exclueded	Missing information on BMI, age, sex, and region
PRJEB10878	D006262	Health	0	Y	Enrolled	With successfully macthed paires
PRJEB11419	D006262	Health	0	Y	Enrolled	With successfully macthed paires
PRJEB11532	D006262	Health	0	Y	Exclueded	Missing information on BMI, age, sex, and region
PRJEB12123	D006262	Health	0	Y	Exclueded	Missing information on BMI, age, sex, and region
PRJEB1220	D006262	Health	0	Y	Enrolled	With successfully macthed paires
PRJEB12357	D006262	Health	0	Y	Exclueded	Missing information on BMI, age, sex, and region
PRJEB12449	D006262	Health	0	Y	Exclueded	Negative QC status
PRJEB13092	D006262	Health	0	Y	Exclueded	Without successfully matched pairs after matching
PRJEB13870	D006262	Health	0	Y	Exclueded	Missing information on BMI, age, sex, and region
PRJEB15371	D006262	Health	0	Y	Exclueded	Without successfully matched pairs after matching
PRJEB15418	D006262	Health	0	Y	Exclueded	Missing information on BMI, age, sex, and region
PRJEB1690	D006262	Health	0	Y	Exclueded	Missing information on BMI, age, sex, and region
PRJEB17784	D006262	Health	0	Y	Exclueded	Missing information on BMI, age, sex, and region
PRJEB1786	D006262	Health	0	Y	Exclueded	Missing information on BMI
PRJEB19367	D006262	Health	0	Y	Exclueded	Missing information on BMI, age, sex, and region
PRJEB23052	D006262	Health	0	Y	Exclueded	Missing information on BMI, age, sex, and region
PRJEB27306	D006262	Health	0	Y	Exclueded	Missing information on sex
PRJEB27564	D006262	Health	0	Y	Exclueded	Missing information on BMI, age, sex, and region
PRJEB27928	D006262	Health	0	Y	Exclueded	Without successfully matched pairs after matching
PRJEB28350	D006262	Health	0	Y	Exclueded	Negative QC status
PRJEB28545	D006262	Health	0	Y	Exclueded	Missing information on BMI, age, sex, and region
PRJEB29421	D006262	Health	0	Y	Exclueded	Missing information on BMI, age, sex, and region
PRJEB30615	D006262	Health	0	Y	Exclueded	Missing information on BMI and sex
PRJEB3079	D006262	Health	0	Y	Exclueded	Negative QC status
PRJEB4335	D006262	Health	0	Y	Exclueded	Missing information on sex
PRJEB4927	D006262	Health	0	Y	Exclueded	Missing information on BMI
PRJEB6092	D006262	Health	0	Y	Exclueded	Missing information on BMI, age, sex, and region
PRJEB6456	D006262	Health	0	Y	Exclueded	Missing information on BMI, age, sex, and region
PRJEB6997	D006262	Health	0	Y	Enrolled	With successfully macthed paires
PRJEB7331	D006262	Health	0	Y	Exclueded	Missing information on BMI, age, sex, and region
PRJEB7774	D006262	Health	0	Y	Exclueded	Without successfully matched pairs after matching
PRJEB7949	D006262	Health	0	Y	Exclueded	Missing information on BMI, age, sex, and region
PRJNA168470	D006262	Health	0	Y	Exclueded	Missing information on BMI, age, sex, and region
PRJNA227062	D006262	Health	0	Y	Exclueded	Missing information on BMI, age, sex, and region
PRJNA232056	D006262	Health	0	Y	Exclueded	Missing information on sex
PRJNA268708	D006262	Health	0	Y	Exclueded	Missing information on BMI, age, sex, and region
PRJNA275349	D006262	Health	0	Y	Exclueded	Missing information on BMI, age, sex, and region
PRJNA278393	D006262	Health	0	Y	Exclueded	Missing information on BMI
PRJNA279828	D006262	Health	0	Y	Exclueded	Without successfully matched pairs after matching
PRJNA282013	D006262	Health	0	Y	Exclueded	Missing information on BMI
PRJNA282362	D006262	Health	0	Y	Exclueded	Missing information on BMI, age, sex, and region
PRJNA289586	D006262	Health	0	Y	Exclueded	Missing information on sex
PRJNA298489	D006262	Health	0	Y	Exclueded	Missing information on BMI
PRJNA321051	D006262	Health	0	Y	Exclueded	Missing information on BMI, age, sex, and region
PRJNA324147	D006262	Health	0	Y	Exclueded	Missing information on BMI and age
PRJNA339739	D006262	Health	0	Y	Exclueded	Missing information on BMI, age, sex, and region
PRJNA342805	D006262	Health	0	Y	Exclueded	Missing information on BMI and age
PRJNA353587	D006262	Health	0	Y	Exclueded	Missing information on BMI
PRJNA355023	D006262	Health	0	Y	Exclueded	Missing information on sex
PRJNA356102	D006262	Health	0	Y	Exclueded	Missing information on BMI, age, sex, and region
PRJNA362482	D006262	Health	0	Y	Exclueded	Missing information on BMI, age, sex, and region
PRJNA362958	D006262	Health	0	Y	Exclueded	Missing information on BMI
PRJNA373876	D006262	Health	0	Y	Exclueded	Missing information on BMI
PRJNA373879	D006262	Health	0	Y	Exclueded	Missing information on BMI
PRJNA373901	D006262	Health	0	Y	Exclueded	Missing information on BMI, age, sex, and region
PRJNA375935	D006262	Health	0	Y	Exclueded	Missing information on BMI, age, sex, and region
PRJNA379123	D006262	Health	0	Y	Exclueded	Missing information on BMI, age, sex, and region
PRJNA379766	D006262	Health	0	Y	Exclueded	Without successfully matched pairs after matching
PRJNA379979	D006262	Health	0	Y	Exclueded	Without successfully matched pairs after matching
PRJNA381395	D006262	Health	0	Y	Exclueded	Missing information on BMI, age, sex, and region
PRJNA382861	D006262	Health	0	Y	Exclueded	Missing information on BMI, age, sex, and region
PRJNA388210	D006262	Health	0	Y	Exclueded	Missing information on BMI, age, sex, and region
PRJNA389280	D006262	Health	0	Y	Exclueded	Missing information on BMI
PRJNA390475	D006262	Health	0	Y	Exclueded	Missing information on BMI, age, sex, and region
PRJNA392180	D006262	Health	0	Y	Exclueded	Missing information on BMI, age, sex, and region
PRJNA397396	D006262	Health	0	Y	Exclueded	Missing information on BMI, age, sex, and region
PRJNA399638	D006262	Health	0	Y	Exclueded	Missing information on BMI, age, sex, and region
PRJNA401385	D006262	Health	0	Y	Exclueded	Missing information on BMI, age, sex, and region
PRJNA401981	D006262	Health	0	Y	Exclueded	Negative QC status
PRJNA416445	D006262	Health	0	Y	Exclueded	Missing information on BMI, age, sex, and region
PRJNA417357	D006262	Health	0	Y	Exclueded	Missing information on BMI
PRJNA417908	D006262	Health	0	Y	Exclueded	Missing information on BMI, age, sex, and region
PRJNA421371	D006262	Health	0	Y	Exclueded	Without successfully matched pairs after matching
PRJNA422434	D006262	Health	0	Y	Exclueded	Without successfully matched pairs after matching
PRJNA428202	D006262	Health	0	Y	Exclueded	Without successfully matched pairs after matching
PRJNA431482	D006262	Health	0	Y	Exclueded	Missing information on BMI, age, sex, and region
PRJNA433269	D006262	Health	0	Y	Exclueded	Missing information on BMI, age, sex, and region
PRJNA433459	D006262	Health	0	Y	Exclueded	Missing information on BMI, age, sex, and region
PRJNA438164	D006262	Health	0	Y	Exclueded	Missing information on BMI, age, sex, and region
PRJNA445640	D006262	Health	0	Y	Exclueded	Missing information on BMI, age, sex, and region
PRJNA445763	D006262	Health	0	Y	Exclueded	Missing information on BMI, age, sex, and region
PRJNA445932	D006262	Health	0	Y	Exclueded	Missing information on BMI
PRJNA447983	D006262	Health	0	Y	Exclueded	Without successfully matched pairs after matching
PRJNA448455	D006262	Health	0	Y	Exclueded	Missing information on BMI, age, sex, and region
PRJNA448494	D006262	Health	0	Y	Exclueded	Missing information on BMI
PRJNA450230	D006262	Health	0	Y	Exclueded	Missing information on BMI, age, sex, and region
PRJNA450340	D006262	Health	0	Y	Exclueded	Missing information on BMI and age
PRJNA451479	D006262	Health	0	Y	Exclueded	Missing information on BMI, age, sex, and region
PRJNA453621	D006262	Health	0	Y	Exclueded	Missing information on BMI, age, sex, and region
PRJNA453829	D006262	Health	0	Y	Exclueded	Missing information on BMI, age, sex, and region
PRJNA46307	D006262	Health	0	Y	Exclueded	Missing information on BMI and age
PRJNA46321	D006262	Health	0	Y	Exclueded	Missing information on BMI and age
PRJNA473126	D006262	Health	0	Y	Exclueded	Missing information on BMI and age
PRJNA477766	D006262	Health	0	Y	Exclueded	Missing information on BMI, age, sex, and region
PRJNA480547	D006262	Health	0	Y	Exclueded	Missing information on BMI, age, sex, and region
PRJNA48333	D006262	Health	0	Y	Exclueded	Missing information on BMI and age
PRJNA48477	D006262	Health	0	Y	Exclueded	Missing information on BMI and age
PRJNA48479	D006262	Health	0	Y	Exclueded	Missing information on BMI and age
PRJNA489760	D006262	Health	0	Y	Exclueded	Missing information on BMI, age, sex, and region
PRJNA496408	D006262	Health	0	Y	Exclueded	Missing information on BMI, age, sex, and region
PRJNA510445	D006262	Health	0	Y	Exclueded	Missing information on BMI, age, sex, and region
PRJNA516054	D006262	Health	0	Y	Exclueded	Missing information on BMI
PRJNA517994	D006262	Health	0	Y	Exclueded	Negative QC status
PRJNA529598	D006262	Health	0	Y	Exclueded	Missing information on BMI and age
PRJNA533120	D006262	Health	0	Y	Exclueded	Missing information on BMI
PRJNA546034	D006262	Health	0	Y	Exclueded	Missing information on BMI and age
PRJNA554111	D006262	Health	0	Y	Exclueded	Missing information on BMI
PRJNA578223	D006262	Health	0	Y	Exclueded	Missing information on BMI, age, sex, and region
PRJNA589343	D006262	Health	0	Y	Exclueded	Missing information on BMI, age, sex, and region
PRJNA601994	D006262	Health	0	Y	Exclueded	Missing information on BMI
PRJNA615162	D006262	Health	0	Y	Exclueded	Missing information on BMI
PRJNA624223	D006262	Health	0	Y	Exclueded	Missing information on BMI
PRJNA624252	D006262	Health	0	Y	Exclueded	Missing information on BMI, age, sex, and region
PRJNA633959	D006262	Health	0	Y	Exclueded	Missing information on BMI, age, sex, and region
PRJNA639644	D006262	Health	0	Y	Exclueded	Negative QC status
PRJNA642975	D006262	Health	0	Y	Exclueded	Missing information on BMI, age, sex, and region
PRJNA645635	D006262	Health	0	Y	Exclueded	Missing information on BMI, age, sex, and region
PRJNA650244	D006262	Health	0	Y	Exclueded	Missing information on BMI, age, sex, and region
PRJNA660302	D006262	Health	0	Y	Exclueded	Missing information on BMI, age, sex, and region
PRJNA678145	D006262	Health	0	Y	Exclueded	Missing information on BMI, age, sex, and region
PRJNA687773	D006262	Health	0	Y	Exclueded	Missing information on BMI, age, sex, and region
PRJNA699316	D006262	Health	0	Y	Exclueded	Missing information on BMI, age, sex, and region
PRJNA702086	D006262	Health	0	Y	Exclueded	Missing information on BMI, age, sex, and region
SRP057027	D006262	Health	0	Y	Exclueded	Missing information on BMI, age, sex, and region
