# Supplementary material for: Alternation of the gut microbiota in metabolically healthy obesity: An integrated multiomics analysis
Source: Front Cell Infect Microbiol. 2022 Nov 1;12:1012028. doi: 10.3389/fcimb.2022.1012028 (PMC9663839; doi:10.3389/fcimb.2022.1012028)
Supplement: Supplementary file 1 [file DataSheet_1.zip › Table S10.xlsx]

## Sheet: BG
Group	Blood Glucose (BG) mmol/L					IPGTT-AUC (mmol/L×min)
	BG,0min	BG,30min	BG,60min	BG,90min	BG,120min
CD	5.7	13.9	12.6	9.7	7.5	1284
CD	4.3	23	13.2	7.9	6.6	1486.5
CD	5.2	17.7	14.4	9.9	8.5	1465.5
CD	4.9	14.8	11.3	7.6	7	1189.5
CD	5	19	18	10.9	8.2	1635
CD	4.7	15.8	11	8.1	6.3	1212
DIO	5.9	16.5	11.5	8.8	7.3	1302
DIO	6.1	21.9	12.4	9.5	10.3	1560
DIO	6.6	14.9	9.2	7.3	6.5	1138.5
DIO	6.7	23.5	16.5	12.6	9.1	1755
DIO	6.1	19.8	15.7	12.5	10.5	1659
DIO	6.2	18.9	15.8	13.1	10.4	1683
