# Supplementary material for: Alternation of the gut microbiota in metabolically healthy obesity: An integrated multiomics analysis
Source: Front Cell Infect Microbiol. 2022 Nov 1;12:1012028. doi: 10.3389/fcimb.2022.1012028 (PMC9663839; doi:10.3389/fcimb.2022.1012028)
Supplement: Supplementary file 1 [file DataSheet_1.zip › Table S11.xlsx]

## Sheet: Sheet1
Sample ID	InsertSize(bp)	SeqStrategy	RawReads(#)	Raw Base(GB)	%GC	Raw Q20(%)	Raw Q30(%)	Clean Reads(#)	Cleaned(%)	Clean Q20(%)	Clean Q30(%)
MHO01	350	(150:150)	20720957	6.22	46	97.78	93.78	16708913	80.64	98.84	95.49
MHO02	350	(150:150)	21108643	6.33	45	97.53	93.44	10143613	48.05	98.84	95.54
MHO03	350	(150:150)	20702379	6.21	46	97.48	93.34	9155138	44.22	98.87	95.66
MHO04	350	(150:150)	21353333	6.41	48	97.77	93.91	16848464	78.9	98.9	95.77
MHO05	350	(150:150)	19795341	5.94	48	97.74	93.8	13296002	67.17	98.9	95.76
MHO06	350	(150:150)	20269180	6.08	45	97.4	93.15	10112160	49.89	98.77	95.33
ND01	350	(150:150)	19831719	5.95	48	97.99	94.3	18092267	91.23	98.95	95.87
ND02	350	(150:150)	21731293	6.52	45	97.86	94.03	17879195	82.27	98.89	95.68
ND03	350	(150:150)	20927640	6.28	48	98.04	94.45	19969875	95.42	98.96	95.93
ND04	350	(150:150)	20303525	6.09	50	98.03	94.52	19243996	94.78	98.98	96.06
ND05	350	(150:150)	21194060	6.36	49	98	94.3	20084253	94.76	98.91	95.75
ND06	350	(150:150)	21442263	6.43	50	98.01	94.33	20603035	96.09	98.92	95.81
