# Supplementary material for: Alternation of the gut microbiota in metabolically healthy obesity: An integrated multiomics analysis
Source: Front Cell Infect Microbiol. 2022 Nov 1;12:1012028. doi: 10.3389/fcimb.2022.1012028 (PMC9663839; doi:10.3389/fcimb.2022.1012028)
Supplement: Supplementary file 1 [file DataSheet_1.zip › Table S12.xlsx]

## Sheet: 79 sign Species
#TAXONOMY	Species	Phylum	Trend in MHO
NCBI1329523	uncultured_bacterium_BAC25G1	unassigned	depleted
NCBI2202567	Podoviridae_sp.	Uroviricota	depleted
NCBI1358	Lactococcus_lactis	Firmicutes	enriched
NCBI387090	Phocaeicola_coprophilus	Bacteroidetes	depleted
NCBI2530390	Muribaculum_gordoncarteri	Bacteroidetes	depleted
NCBI314101	uncultured_murine_large_bowel_bacterium_BAC_54B	unassigned	depleted
NCBI116085	Coprococcus_catus	Firmicutes	enriched
NCBI2576606	Duncaniella_sp._B8	Bacteroidetes	depleted
NCBI1834205	Burkholderiales_bacterium_YL45	Proteobacteria	depleted
NCBI2768039	uncultured_Duncaniella_sp.	Bacteroidetes	depleted
NCBI1359	Lactococcus_cremoris	Firmicutes	enriched
NCBI2518971	Duncaniella_dubosii	Bacteroidetes	depleted
NCBI77133	uncultured_bacterium	unassigned	depleted
NCBI368003	uncultured_Rikenella_sp.	Bacteroidetes	depleted
NCBI35345	Lactococcus_phage_TP901_1	Uroviricota	enriched
NCBI1796646	Muribaculum_intestinale	Bacteroidetes	depleted
NCBI2831617	CrAss_like_virus_sp.	Uroviricota	depleted
NCBI39488	Anaerobutyricum_hallii	Firmicutes	enriched
NCBI1131822	uncultured_Akkermansia_sp._SMG25	Verrucomicrobia	depleted
NCBI376805	Phocaeicola_salanitronis	Bacteroidetes	depleted
NCBI1308	Streptococcus_thermophilus	Firmicutes	enriched
NCBI2606626	Sodaliphilus_pleomorphus	Bacteroidetes	depleted
NCBI344338	uncultured_Firmicutes_bacterium	Firmicutes	enriched
NCBI53345	Enterococcus_durans	Firmicutes	enriched
NCBI1115758	Romboutsia_ilealis	Firmicutes	enriched
NCBI397865	Barnesiella_viscericola	Bacteroidetes	depleted
NCBI2301481	uncultured_Muribaculaceae_bacterium	Bacteroidetes	depleted
NCBI172733	uncultured_Eubacteriales_bacterium	Firmicutes	enriched
NCBI39483	Faecalitalea_cylindroides	Firmicutes	enriched
NCBI246787	Bacteroides_cellulosilyticus	Bacteroidetes	depleted
NCBI46503	Parabacteroides_merdae	Bacteroidetes	depleted
NCBI1366	Lactococcus_raffinolactis	Firmicutes	enriched
NCBI208544	uncultured_Burkholderiales_bacterium	Proteobacteria	depleted
NCBI387661	Parabacteroides_johnsonii	Bacteroidetes	depleted
NCBI69824	[Clostridium]_cocleatum	Firmicutes	enriched
NCBI657323	Ruminococcus_sp._SR1/5	Firmicutes	enriched
NCBI1547	Erysipelatoclostridium_ramosum	Firmicutes	enriched
NCBI1871335	uncultured_Erysipelatoclostridium_sp.	Firmicutes	enriched
NCBI1352	Enterococcus_faecium	Firmicutes	enriched
NCBI2610895	Flintibacter_sp._KGMB00164	Firmicutes	enriched
NCBI818	Bacteroides_thetaiotaomicron	Bacteroidetes	depleted
NCBI331630	uncultured_Erysipelotrichaceae_bacterium	Firmicutes	depleted
NCBI246144	Enterococcus_italicus	Firmicutes	enriched
NCBI823	Parabacteroides_distasonis	Bacteroidetes	depleted
NCBI1334	Streptococcus_dysgalactiae	Firmicutes	enriched
NCBI28118	Odoribacter_splanchnicus	Bacteroidetes	depleted
NCBI817	Bacteroides_fragilis	Bacteroidetes	depleted
NCBI1918613	uncultured_Muribaculum_sp.	Bacteroidetes	depleted
NCBI1796616	Blautia_pseudococcoides	Firmicutes	enriched
NCBI60246	Helicobacter_ganmani	Proteobacteria	depleted
NCBI1329522	uncultured_bacterium_BAC10G6	unassigned	depleted
NCBI2650157	Bacteroides_zhangwenhongi	Bacteroidetes	depleted
NCBI44742	Desulfovibrio_fairfieldensis	Proteobacteria	enriched
NCBI631220	Desulfovibrio_sp._G11	Proteobacteria	enriched
NCBI2585118	Alistipes_communis	Bacteroidetes	depleted
NCBI1508644	Candidatus_Arthromitus_sp._SFB_mouse_NL	Firmicutes	depleted
NCBI2530392	Duncaniella_sp._C9	Bacteroidetes	depleted
NCBI1363	Lactococcus_garvieae	Firmicutes	enriched
NCBI901	Desulfovibrio_piger	Proteobacteria	enriched
NCBI2830668	Atopobiaceae_bacterium_P1	Actinobacteria	enriched
NCBI59620	uncultured_Clostridium_sp.	Firmicutes	depleted
NCBI2825477	Siphoviridae_sp._ctOCb13	Uroviricota	depleted
NCBI538949	uncultured_Alistipes_sp.	Bacteroidetes	depleted
NCBI1796613	Bacteroides_caecimuris	Bacteroidetes	depleted
NCBI1685	Bifidobacterium_breve	Actinobacteria	enriched
NCBI2650158	Bacteroides_luhongzhouii	Bacteroidetes	depleted
NCBI371601	Bacteroides_xylanisolvens	Bacteroidetes	depleted
NCBI213	Helicobacter_cinaedi	Proteobacteria	enriched
NCBI2109685	Olsenella_sp._GAM18	Actinobacteria	enriched
NCBI76936	Helicobacter_typhlonius	Proteobacteria	enriched
NCBI1898203	Lachnospiraceae_bacterium	Firmicutes	enriched
NCBI747656	Streptococcus_danieliae	Firmicutes	enriched
NCBI1314	Streptococcus_pyogenes	Firmicutes	depleted
NCBI328813	Alistipes_onderdonkii	Bacteroidetes	depleted
NCBI1702221	Faecalibaculum_rodentium	Firmicutes	enriched
NCBI297316	uncultured_Turicibacter_sp.	Firmicutes	depleted
NCBI1622	Ligilactobacillus_murinus	Firmicutes	depleted
NCBI1605	Ligilactobacillus_animalis	Firmicutes	depleted
NCBI1694	Bifidobacterium_pseudolongum	Actinobacteria	depleted

## Sheet: EdgeR
#TAXONOMY	Species	Phylum	log2FC	Pvalues	FDR	Trend in MHO (Log2FC<1 or Log2FC>1, FDR<0.05)
NCBI1834205	Burkholderiales_bacterium_YL45	Proteobacteria	-14.458	2.092e-28	8.3469e-26	depleted
NCBI1358	Lactococcus_lactis	Firmicutes	14.705	5.1933e-26	1.0361e-23	enriched
NCBI2768039	uncultured_Duncaniella_sp.	Bacteroidetes	-10.894	8.5208e-26	1.1333e-23	depleted
NCBI1359	Lactococcus_cremoris	Firmicutes	11.732	1.7844e-23	1.78e-21	enriched
NCBI1329523	uncultured_bacterium_BAC25G1	unassigned	-12.064	4.1533e-23	3.3144e-21	depleted
NCBI35345	Lactococcus_phage_TP901_1	Uroviricota	11.135	2.8699e-22	1.9085e-20	enriched
NCBI1308	Streptococcus_thermophilus	Firmicutes	10.938	5.6462e-21	3.2183e-19	enriched
NCBI2202567	Podoviridae_sp.	Uroviricota	-7.8174	7.9888e-21	3.9844e-19	depleted
NCBI1115758	Romboutsia_ilealis	Firmicutes	13.405	1.2844e-20	5.6943e-19	enriched
NCBI368003	uncultured_Rikenella_sp.	Bacteroidetes	-8.3322	9.9421e-18	3.9669e-16	depleted
NCBI1131822	uncultured_Akkermansia_sp._SMG25	Verrucomicrobia	-8.3593	4.809e-16	1.7444e-14	depleted
NCBI1366	Lactococcus_raffinolactis	Firmicutes	9.1286	6.1867e-16	2.0571e-14	enriched
NCBI314101	uncultured_murine_large_bowel_bacterium_BAC_54B	unassigned	-6.6997	3.5606e-15	1.0928e-13	depleted
NCBI116085	Coprococcus_catus	Firmicutes	6.0418	4.7187e-15	1.3448e-13	enriched
NCBI2530390	Muribaculum_gordoncarteri	Bacteroidetes	-6.689	5.4067e-15	1.4382e-13	depleted
NCBI246144	Enterococcus_italicus	Firmicutes	9.3797	7.8856e-15	1.9665e-13	enriched
NCBI387090	Phocaeicola_coprophilus	Bacteroidetes	-6.1118	1.2019e-13	2.821e-12	depleted
NCBI35241	Lactococcus_phage_Tuc2009	Uroviricota	7.8971	1.328e-13	2.9438e-12	enriched
NCBI1334	Streptococcus_dysgalactiae	Firmicutes	8.091	2.3999e-13	5.0397e-12	enriched
NCBI2576606	Duncaniella_sp._B8	Bacteroidetes	-5.6841	1.3489e-12	2.6912e-11	depleted
NCBI208544	uncultured_Burkholderiales_bacterium	Proteobacteria	-7.6749	1.5106e-12	2.8702e-11	depleted
NCBI344338	uncultured_Firmicutes_bacterium	Firmicutes	6.2447	3.0744e-12	5.5758e-11	enriched
NCBI2301481	uncultured_Muribaculaceae_bacterium	Bacteroidetes	-6.9893	7.204e-12	1.2497e-10	depleted
NCBI69824	[Clostridium]_cocleatum	Firmicutes	9.1982	9.2333e-12	1.535e-10	enriched
NCBI1263098	uncultured_Parasutterella_sp.	Proteobacteria	-6.6507	1.1177e-11	1.7017e-10	depleted
NCBI53345	Enterococcus_durans	Firmicutes	8.5819	1.1184e-11	1.7017e-10	enriched
NCBI331630	uncultured_Erysipelotrichaceae_bacterium	Firmicutes	-7.6084	1.1515e-11	1.7017e-10	depleted
NCBI2304699	uncultured_Pseudoclostridium_sp.	Firmicutes	-6.2963	8.5762e-11	1.2221e-09	depleted
NCBI2831617	CrAss_like_virus_sp.	Uroviricota	-6.2933	1.6952e-10	2.3323e-09	depleted
NCBI172733	uncultured_Eubacteriales_bacterium	Firmicutes	4.5939	1.7932e-10	2.385e-09	enriched
NCBI39488	Anaerobutyricum_hallii	Firmicutes	4.2819	1.9595e-10	2.522e-09	enriched
NCBI39483	Faecalitalea_cylindroides	Firmicutes	5.0822	5.922e-10	7.384e-09	enriched
NCBI1508644	Candidatus_Arthromitus_sp._SFB_mouse_NL	Firmicutes	-8.7552	7.1576e-10	8.6542e-09	depleted
NCBI2518971	Duncaniella_dubosii	Bacteroidetes	-4.8063	9.0999e-10	1.0679e-08	depleted
NCBI60246	Helicobacter_ganmani	Proteobacteria	-7.4224	2.0253e-09	2.3089e-08	depleted
NCBI1547	Erysipelatoclostridium_ramosum	Firmicutes	5.1976	3.0825e-09	3.4165e-08	enriched
NCBI49118	Candidatus_Arthromitus_sp._SFB_mouse	Firmicutes	-9.1001	3.1813e-09	3.4306e-08	depleted
NCBI151276	Bacteroides_coprosuis	Bacteroidetes	-5.5667	4.2694e-09	4.4829e-08	depleted
NCBI397865	Barnesiella_viscericola	Bacteroidetes	-5.4439	7.0267e-09	7.1888e-08	depleted
NCBI1796646	Muribaculum_intestinale	Bacteroidetes	-4.5876	7.5726e-09	7.5536e-08	depleted
NCBI1701370	uncultured_bacterium_40k7	unassigned	6.5164	1.1808e-08	1.1491e-07	enriched
NCBI2109685	Olsenella_sp._GAM18	Actinobacteria	7.5405	3.8679e-08	3.6745e-07	enriched
NCBI297316	uncultured_Turicibacter_sp.	Firmicutes	-8.2087	4.75e-08	4.4076e-07	depleted
NCBI1471923	uncultured_bacterium_DCM003Cefta01	unassigned	-5.3304	6.0296e-08	5.4677e-07	depleted
NCBI215243	Exophiala_oligosperma	Ascomycota	7.3803	8.8033e-08	7.8056e-07	enriched
NCBI376805	Phocaeicola_salanitronis	Bacteroidetes	-5.7936	9.2715e-08	8.042e-07	depleted
NCBI573	Klebsiella_pneumoniae	Proteobacteria	14.338	1.0582e-07	8.9837e-07	enriched
NCBI1545742	uncultured_Christensenella_sp.	Firmicutes	-5.549	1.2765e-07	1.0611e-06	depleted
NCBI2724150	Romboutsia_sp._CE17	Firmicutes	5.8685	1.5178e-07	1.2359e-06	enriched
NCBI1689265	uncultured_Intestinimonas_sp.	Firmicutes	-5.036	1.5707e-07	1.2534e-06	depleted
NCBI414771	Paenibacillus_donghaensis	Firmicutes	5.4004	1.6759e-07	1.3112e-06	enriched
NCBI1769424	Limosilactobacillus_caviae	Firmicutes	-5.0201	1.7414e-07	1.3362e-06	depleted
NCBI1633	Limosilactobacillus_vaginalis	Firmicutes	-5.0496	1.9003e-07	1.4306e-06	depleted
NCBI657323	Ruminococcus_sp._SR1/5	Firmicutes	6.4317	2.6808e-07	1.9808e-06	enriched
NCBI2830668	Atopobiaceae_bacterium_P1	Actinobacteria	5.0523	2.8612e-07	2.0757e-06	enriched
NCBI1639	Listeria_monocytogenes	Firmicutes	5.5372	3.3728e-07	2.3733e-06	enriched
NCBI1712675	Turicibacter_sp._H121	Firmicutes	-6.3653	3.3904e-07	2.3733e-06	depleted
NCBI1363	Lactococcus_garvieae	Firmicutes	4.8517	4.16e-07	2.8618e-06	enriched
NCBI557192	uncultured_Pseudobutyrivibrio_sp.	Firmicutes	-5.2837	6.0285e-07	4.0769e-06	depleted
NCBI1193534	uncultured_Flavonifractor_sp.	Firmicutes	-5.438	1.0059e-06	6.6891e-06	depleted
NCBI1505659	uncultured_Intestinibacter_sp.	Firmicutes	5.7549	1.0267e-06	6.6905e-06	enriched
NCBI77133	uncultured_bacterium	unassigned	-3.5233	1.0396e-06	6.6905e-06	depleted
NCBI33959	Lactobacillus_johnsonii	Firmicutes	5.8279	1.1095e-06	7.0267e-06	enriched
NCBI1352	Enterococcus_faecium	Firmicutes	3.0055	1.1594e-06	7.2283e-06	enriched
NCBI1868849	Lactococcus_phage_53801	Uroviricota	5.6186	1.8265e-06	1.1212e-05	enriched
NCBI1899017	Candidatus_Melainabacteria_bacterium_MEL.A1	CandidatusMelainabacteria	-5.1878	1.8742e-06	1.129e-05	depleted
NCBI2610895	Flintibacter_sp._KGMB00164	Firmicutes	3.5096	1.8958e-06	1.129e-05	enriched
NCBI44742	Desulfovibrio_fairfieldensis	Proteobacteria	3.4781	2.0166e-06	1.1833e-05	enriched
NCBI104955	Limosilactobacillus_frumenti	Firmicutes	-4.6893	2.2729e-06	1.3143e-05	depleted
NCBI2825477	Siphoviridae_sp._ctOCb13	Uroviricota	-5.1264	2.3671e-06	1.3451e-05	depleted
NCBI2606626	Sodaliphilus_pleomorphus	Bacteroidetes	-3.139	2.3935e-06	1.3451e-05	depleted
NCBI2831678	Bacteroides_phage_LoVEphage	unassigned	-5.5553	2.8847e-06	1.5893e-05	depleted
NCBI1871335	uncultured_Erysipelatoclostridium_sp.	Firmicutes	4.9273	2.9078e-06	1.5893e-05	enriched
NCBI901	Desulfovibrio_piger	Proteobacteria	3.3047	3.0789e-06	1.6601e-05	enriched
NCBI2708053	Romboutsia_sp._13368	Firmicutes	5.7453	3.3838e-06	1.8002e-05	enriched
NCBI154288	Turicibacter_sanguinis	Firmicutes	-6.6401	3.566e-06	1.8721e-05	depleted
NCBI51019	Aspergillus_heteromorphus	Ascomycota	-4.1825	3.8128e-06	1.9757e-05	depleted
NCBI387661	Parabacteroides_johnsonii	Bacteroidetes	-3.3036	4.0398e-06	2.0665e-05	depleted
NCBI102684	Streptococcus_infantarius	Firmicutes	4.6167	4.1684e-06	2.1053e-05	enriched
NCBI46503	Parabacteroides_merdae	Bacteroidetes	-2.9353	6.897e-06	3.4399e-05	depleted
NCBI1537267	Halorubrum_sp._SP9	Euryarchaeota	4.2524	7.0556e-06	3.4755e-05	enriched
NCBI747656	Streptococcus_danieliae	Firmicutes	5.2732	8.3877e-06	4.0813e-05	enriched
NCBI498019	[Candida]_auris	Ascomycota	5.3756	1.0213e-05	4.9098e-05	enriched
NCBI1805478	Olsenella_timonensis	Actinobacteria	5.1502	1.0567e-05	5.0193e-05	enriched
NCBI1364	Lactococcus_piscium	Firmicutes	3.8868	1.1453e-05	5.3764e-05	enriched
NCBI84024	Clostridium_disporicum	Firmicutes	6.1414	1.1982e-05	5.559e-05	enriched
NCBI454155	Paraprevotella_xylaniphila	Bacteroidetes	-3.4738	1.278e-05	5.8612e-05	depleted
NCBI631220	Desulfovibrio_sp._G11	Proteobacteria	4.0315	1.8207e-05	8.2551e-05	enriched
NCBI1590	Lactiplantibacillus_plantarum	Firmicutes	4.0041	1.9405e-05	8.6995e-05	enriched
NCBI1796616	Blautia_pseudococcoides	Firmicutes	2.5716	2.0471e-05	9.0757e-05	enriched
NCBI213	Helicobacter_cinaedi	Proteobacteria	3.2752	3.2253e-05	0.00014142	enriched
NCBI1314	Streptococcus_pyogenes	Firmicutes	-4.3581	3.7457e-05	0.00016245	depleted
NCBI2825118	Myoviridae_sp._ctWPU11	Uroviricota	3.9404	4.3408e-05	0.00018624	enriched
NCBI2841037	Eubacterium_sp._c_25	Firmicutes	3.3194	5.0145e-05	0.00021285	enriched
NCBI562	Escherichia_coli	Proteobacteria	5.6902	5.6882e-05	0.0002389	enriched
NCBI2530392	Duncaniella_sp._C9	Bacteroidetes	-6.5087	6.9727e-05	0.0002898	depleted
NCBI1981031	uncultured_Mailhella_sp.	Proteobacteria	4.9716	7.9473e-05	0.0003269	enriched
NCBI818	Bacteroides_thetaiotaomicron	Bacteroidetes	-2.5777	8.2007e-05	0.00033389	depleted
NCBI1398	Weizmannia_coagulans	Firmicutes	-3.328	9.4611e-05	0.00038131	depleted
NCBI765821	uncultured_Blautia_sp.	Firmicutes	3.3536	0.00010078	0.00040211	enriched
NCBI823	Parabacteroides_distasonis	Bacteroidetes	-2.769	0.00010209	0.0004033	depleted
NCBI135569	Helicobacter_apodemus	Proteobacteria	2.9303	0.00011467	0.00044855	enriched
NCBI246787	Bacteroides_cellulosilyticus	Bacteroidetes	-2.8385	0.00011824	0.00045804	depleted
NCBI76936	Helicobacter_typhlonius	Proteobacteria	3.289	0.00012007	0.00045897	enriched
NCBI1702221	Faecalibaculum_rodentium	Firmicutes	4.6244	0.00012078	0.00045897	enriched
NCBI2827689	Myoviridae_sp._ctVeR24	Uroviricota	3.4843	0.0001264	0.00047578	enriched
NCBI1579	Lactobacillus_acidophilus	Firmicutes	3.4436	0.00013051	0.00048669	enriched
NCBI74426	Collinsella_aerofaciens	Actinobacteria	4.0389	0.00014311	0.0005287	enriched
NCBI2109690	Lachnospiraceae_bacterium_Choco86	Firmicutes	2.7134	0.0001462	0.00053516	enriched
NCBI182096	Aspergillus_chevalieri	Ascomycota	-3.2131	0.00016862	0.00061165	depleted
NCBI1329522	uncultured_bacterium_BAC10G6	unassigned	-2.9337	0.00017638	0.00063401	depleted
NCBI1685	Bifidobacterium_breve	Actinobacteria	2.4047	0.00018001	0.00064127	enriched
NCBI1353	Enterococcus_gallinarum	Firmicutes	-3.4929	0.00019325	0.00068238	depleted
NCBI1502	Clostridium_perfringens	Firmicutes	3.063	0.0001955	0.00068424	enriched
NCBI2825402	Siphoviridae_sp._ctF6o6	Uroviricota	5.6808	0.00024986	0.00086691	enriched
NCBI59620	uncultured_Clostridium_sp.	Firmicutes	-3.8114	0.00025745	0.00088555	depleted
NCBI1898203	Lachnospiraceae_bacterium	Firmicutes	2.4562	0.00028964	0.00098774	enriched
NCBI133926	Olsenella_uli	Actinobacteria	3.377	0.00029452	0.00099589	enriched
NCBI91750	uncultured_Alphaproteobacteria_bacterium	Proteobacteria	-3.2355	0.00030244	0.0010141	depleted
NCBI363555	Lactobacillus_phage_KC5a	Uroviricota	3.7738	0.00033176	0.0011031	enriched
NCBI2656510	Lactococcus_phage_proPhi2	Uroviricota	3.2015	0.00042195	0.0013914	enriched
NCBI147206	Collinsella_stercoris	Actinobacteria	3.7886	0.00044411	0.0014525	enriched
NCBI1507512	Romboutsia_hominis	Firmicutes	2.8001	0.00046388	0.0015048	enriched
NCBI2650157	Bacteroides_zhangwenhongi	Bacteroidetes	-2.7864	0.00048548	0.0015622	depleted
NCBI1444684	Nitrosomonas_stercoris	Proteobacteria	3.1352	0.00050661	0.0016171	enriched
NCBI876	Desulfovibrio_desulfuricans	Proteobacteria	2.9873	0.00051182	0.0016207	enriched
NCBI1599	Latilactobacillus_sakei	Firmicutes	3.7504	0.00052089	0.0016365	enriched
NCBI139871	Lactobacillus_prophage_Lj771	Uroviricota	2.7988	0.00052712	0.0016406	enriched
NCBI79604	Denitrobacterium_detoxificans	Actinobacteria	-3.5554	0.00053042	0.0016406	depleted
NCBI84030	Lacrimispora_saccharolytica	Firmicutes	2.3822	0.00057877	0.0017764	enriched
NCBI153939	uncultured_sulfate_reducing_bacterium	unassigned	2.6246	0.00069958	0.0021308	enriched
NCBI926829	uncultured_Dehalobacterium_sp.	Firmicutes	-4.1706	0.00074134	0.0022409	depleted
NCBI1427356	Hyphomicrobium_nitrativorans	Proteobacteria	2.697	0.00077449	0.0023235	enriched
NCBI293326	uncultured_Acetivibrio_sp.	Firmicutes	-3.879	0.00083064	0.0024733	depleted
NCBI2006921	Lactobacillus_phage_phiEF_1.1	Uroviricota	-3.0007	0.00085388	0.0025237	depleted
NCBI1871022	Parolsenella_massiliensis	Actinobacteria	3.1525	0.00091255	0.0026773	enriched
NCBI1280	Staphylococcus_aureus	Firmicutes	3.2749	0.0010236	0.002981	enriched
NCBI1918613	uncultured_Muribaculum_sp.	Bacteroidetes	-2.0595	0.0012338	0.0035631	depleted
NCBI2650158	Bacteroides_luhongzhouii	Bacteroidetes	-2.1483	0.0012413	0.0035631	depleted
NCBI2825587	Siphoviridae_sp._cteDy1	Uroviricota	4.703	0.0012805	0.0036494	enriched
NCBI27350	Puccinia_striiformis	Basidiomycota	-3.0094	0.0013217	0.0037401	depleted
NCBI397286	Lachnospiraceae_bacterium_14_2	Firmicutes	3.6257	0.0013565	0.0038117	enriched
NCBI817	Bacteroides_fragilis	Bacteroidetes	-1.9877	0.0015145	0.0042108	depleted
NCBI2825395	Siphoviridae_sp._ctEJj1	Uroviricota	-2.664	0.0015197	0.0042108	depleted
NCBI1605	Ligilactobacillus_animalis	Firmicutes	-2.4511	0.0015625	0.0042997	depleted
NCBI1912897	Blautia_argi	Firmicutes	2.2977	0.0015907	0.0043472	enriched
NCBI1598	Limosilactobacillus_reuteri	Firmicutes	2.9445	0.001865	0.0050621	enriched
NCBI1622	Ligilactobacillus_murinus	Firmicutes	-2.5337	0.0019749	0.0053241	depleted
NCBI538949	uncultured_Alistipes_sp.	Bacteroidetes	-2.4187	0.0020273	0.0054289	depleted
NCBI2035	Curtobacterium_flaccumfaciens	Actinobacteria	2.7421	0.0022561	0.0060012	enriched
NCBI135740	Paracoccus_kondratievae	Proteobacteria	3.1876	0.0024058	0.0063569	enriched
NCBI2025876	Parabacteroides_sp._CT06	Bacteroidetes	-3.303	0.0025429	0.0066751	depleted
NCBI2825822	virus_sp._ctoYX9	unassigned	-2.2883	0.0027212	0.0070964	depleted
NCBI1796613	Bacteroides_caecimuris	Bacteroidetes	-2.025	0.0028523	0.0073901	depleted
NCBI1694	Bifidobacterium_pseudolongum	Actinobacteria	-2.7906	0.0029233	0.0075252	depleted
NCBI303	Pseudomonas_putida	Proteobacteria	2.1932	0.0030721	0.0078576	enriched
NCBI197614	Streptococcus_pasteurianus	Firmicutes	3.7617	0.0031711	0.008059	enriched
NCBI1683	Bifidobacterium_angulatum	Actinobacteria	2.2249	0.0037076	0.0093628	enriched
NCBI2826633	Myoviridae_sp._ctGRa7	Uroviricota	3.5437	0.0041939	0.010524	enriched
NCBI2763667	Lachnospiraceae_bacterium_NSJ_29	Firmicutes	1.8885	0.0044187	0.011019	enriched
NCBI47770	Lactobacillus_crispatus	Firmicutes	2.7558	0.0044648	0.011065	enriched
NCBI33025	Phascolarctobacterium_faecium	Firmicutes	2.64	0.0046158	0.011369	enriched
NCBI2585118	Alistipes_communis	Bacteroidetes	-1.8276	0.004672	0.011383	depleted
NCBI1400053	Bacteroidales_bacterium_CF	Bacteroidetes	3.2962	0.0046789	0.011383	enriched
NCBI1522	[Clostridium]_innocuum	Firmicutes	1.7853	0.0056733	0.013719	enriched
NCBI179636	Alicycliphilus_denitrificans	Proteobacteria	3.211	0.0057732	0.013821	enriched
NCBI671267	Phocaeicola_sartorii	Bacteroidetes	4.5673	0.0057848	0.013821	enriched
NCBI371601	Bacteroides_xylanisolvens	Bacteroidetes	-1.7626	0.0065612	0.015583	depleted
NCBI626932	Alistipes_indistinctus	Bacteroidetes	2.0228	0.0066978	0.015813	enriched
NCBI2507161	Tissierella_sp._JN_28	Firmicutes	2.0641	0.0069438	0.016297	enriched
NCBI28123	Porphyromonas_asaccharolytica	Bacteroidetes	-1.9053	0.0077333	0.018044	depleted
NCBI707003	uncultured_Oscillospiraceae_bacterium	Firmicutes	1.8223	0.0078633	0.018241	enriched
NCBI2825508	Siphoviridae_sp._ctSA812	Uroviricota	2.3331	0.0084469	0.019482	enriched
NCBI28133	Prevotella_nigrescens	Bacteroidetes	-2.1111	0.0086916	0.019931	depleted
NCBI1736	Eubacterium_limosum	Firmicutes	1.8942	0.0088644	0.020211	enriched
NCBI28118	Odoribacter_splanchnicus	Bacteroidetes	-2.1958	0.0089418	0.020271	depleted
NCBI78448	Bifidobacterium_pullorum	Actinobacteria	-2.4444	0.0096062	0.021655	depleted
NCBI1509	Clostridium_sporogenes	Firmicutes	-2.6405	0.0099967	0.022408	depleted
NCBI51197	Syntrophobotulus_glycolicus	Firmicutes	-2.4569	0.01027	0.022891	depleted
NCBI1561023	Curtobacterium_sp._MR_MD2014	Actinobacteria	-2.4178	0.010528	0.023337	depleted
NCBI2219103	Inoviridae_sp.	Hofneiviricota	-2.0463	0.010882	0.023988	depleted
NCBI1282	Staphylococcus_epidermidis	Firmicutes	3.4093	0.010975	0.02406	enriched
NCBI2825545	Siphoviridae_sp._ctXZQ9	Uroviricota	2.2551	0.011195	0.024409	enriched
NCBI28119	Bacteroides_zoogleoformans	Bacteroidetes	-2.0287	0.011592	0.025136	depleted
NCBI2826662	Myoviridae_sp._ctWaE18	Uroviricota	3.4621	0.012277	0.026479	enriched
NCBI287	Pseudomonas_aeruginosa	Proteobacteria	3.1389	0.013253	0.02843	enriched
NCBI1351	Enterococcus_faecalis	Firmicutes	1.6181	0.013552	0.028877	enriched
NCBI2792224	Diaphorobacter_sp._JS3051	Proteobacteria	3.4814	0.013606	0.028877	enriched
NCBI1661	Trueperella_pyogenes	Actinobacteria	-1.9537	0.013745	0.029018	depleted
NCBI910951	uncultured_Paraprevotella_sp.	Bacteroidetes	-2.683	0.014483	0.030414	depleted
NCBI358220	Acidovorax_sp._KKS102	Proteobacteria	3.5959	0.014856	0.031034	enriched
NCBI328813	Alistipes_onderdonkii	Bacteroidetes	-1.7068	0.015164	0.031513	depleted
NCBI521543	Clostridiaceae_bacterium_T2_RPP	Firmicutes	-2.094	0.01529	0.031609	depleted
NCBI1348855	uncultured_bacterium_EB2	unassigned	2.0081	0.015879	0.032658	enriched
NCBI1297617	Intestinimonas_butyriciproducens	Firmicutes	2.1651	0.016123	0.032991	enriched
NCBI2666132	Desulfovibrio_sp._86	Proteobacteria	2.0049	0.016769	0.034122	enriched
NCBI1924113	uncultured_Massilimicrobiota_sp.	Firmicutes	2.5048	0.016847	0.034122	enriched
NCBI58231	Treponema_medium	Spirochaetes	-1.8399	0.018272	0.036789	depleted
NCBI2041044	Eubacterium_maltosivorans	Firmicutes	-2.2757	0.018348	0.036789	depleted
NCBI1926676	uncultured_Prevotellamassilia_sp.	Bacteroidetes	-1.9206	0.019957	0.039815	depleted
NCBI2682970	uncultured_Candidatus_Melainabacteria_bacterium	CandidatusMelainabacteria	-2.1162	0.021238	0.042159	depleted
NCBI162	Treponema_phagedenis	Spirochaetes	-2.1475	0.021606	0.04261	depleted
NCBI1221379	uncultured_Pseudoflavonifractor_sp.	Firmicutes	1.7547	0.021782	0.04261	enriched
NCBI2202644	Microviridae_sp.	Phixviricota	1.5928	0.021786	0.04261	enriched
NCBI2830657	Clostridiaceae_bacterium_Marseille_Q4143	Firmicutes	2.1594	0.022695	0.044172	enriched
NCBI2830659	Clostridiaceae_bacterium_Marseille_Q4149	Firmicutes	-1.6852	0.025695	0.049636	depleted
NCBI1883416	Halomonas_sp._1513	Proteobacteria	-1.6345	0.025751	0.049636	depleted
NCBI2662363	Alistipes_sp._dk3624	Bacteroidetes	-1.8088	0.025926	0.049733	depleted
NCBI314100	uncultured_murine_large_bowel_bacterium_BAC_31B	unassigned	1.9932	0.026245	0.050105	non-signif
NCBI1624	Ligilactobacillus_salivarius	Firmicutes	-1.6485	0.027421	0.0521	non-signif
NCBI751585	Coprococcus_sp._ART55/1	Firmicutes	1.6368	0.027914	0.052784	non-signif
NCBI446660	Adlercreutzia_equolifaciens	Actinobacteria	1.7496	0.028183	0.053042	non-signif
NCBI1601	Ligilactobacillus_agilis	Firmicutes	-1.9225	0.028668	0.053702	non-signif
NCBI74829	Pseudomonas_balearica	Proteobacteria	2.1802	0.029299	0.054479	non-signif
NCBI471189	Gordonibacter_pamelaeae	Actinobacteria	1.7852	0.029356	0.054479	non-signif
NCBI101201	Trichoderma_asperellum	Ascomycota	2.653	0.03071	0.056728	non-signif
NCBI1155388	Clostridium_sp._C1	Firmicutes	-1.6647	0.031941	0.058729	non-signif
NCBI2583452	Amedibacterium_intestinale	Firmicutes	-1.6361	0.033152	0.060678	non-signif
NCBI12519	Intracisternal_A_type_particle_IAP	Artverviricota	1.7034	0.033573	0.061168	non-signif
NCBI239935	Akkermansia_muciniphila	Verrucomicrobia	-2.6809	0.034629	0.062548	non-signif
NCBI2825664	Siphoviridae_sp._ctneY2	Uroviricota	-2.1558	0.034644	0.062548	non-signif
NCBI1546149	Diaphorobacter_polyhydroxybutyrativorans	Proteobacteria	2.3785	0.036214	0.065088	non-signif
NCBI35760	Bifidobacterium_choerinum	Actinobacteria	-2.0023	0.038028	0.068041	non-signif
NCBI1501392	Coprobacter_secundus	Bacteroidetes	-1.455	0.038386	0.06814	non-signif
NCBI1529	Clostridium_cadaveris	Firmicutes	1.7742	0.038425	0.06814	non-signif
NCBI2003188	Parolsenella_catena	Actinobacteria	2.8775	0.03989	0.070425	non-signif
NCBI329854	Bacteroides_intestinalis	Bacteroidetes	1.9592	0.042363	0.07427	non-signif
NCBI747	Pasteurella_multocida	Proteobacteria	-2.5777	0.04244	0.07427	non-signif
NCBI5544	Trichoderma_harzianum	Ascomycota	1.6727	0.04274	0.074469	non-signif
NCBI46506	Bacteroides_stercoris	Bacteroidetes	-1.409	0.043057	0.074695	non-signif
NCBI33038	[Ruminococcus]_gnavus	Firmicutes	1.1777	0.045189	0.078054	non-signif
NCBI2825644	Siphoviridae_sp._ctkkB9	Uroviricota	1.6952	0.046751	0.080404	non-signif
NCBI2202564	Myoviridae_sp.	Uroviricota	-1.2206	0.047944	0.082101	non-signif
NCBI82367	Paracoccus_pantotrophus	Proteobacteria	1.6093	0.051066	0.087074	non-signif
NCBI1596	Lactobacillus_gasseri	Firmicutes	1.989	0.052131	0.088338	non-signif
NCBI47493	Limosilactobacillus_panis	Firmicutes	1.5066	0.05225	0.088338	non-signif
NCBI84112	Eggerthella_lenta	Actinobacteria	1.4926	0.059432	0.10006	non-signif
NCBI2109687	Oscillibacter_sp._PEA192	Firmicutes	-2.6752	0.061024	0.10231	non-signif
NCBI109790	Lactobacillus_jensenii	Firmicutes	1.8514	0.06188	0.10331	non-signif
NCBI28116	Bacteroides_ovatus	Bacteroidetes	-1.1885	0.065474	0.10885	non-signif
NCBI2763669	Lachnospiraceae_bacterium_NSJ_38	Firmicutes	-1.3861	0.066246	0.10968	non-signif
NCBI291645	Bacteroides_nordii	Bacteroidetes	-1.3549	0.066602	0.10981	non-signif
NCBI2479767	Blautia_sp._SC05B48	Firmicutes	1.122	0.067185	0.11032	non-signif
NCBI2584943	Longibaculum_sp._KGMB06250	Firmicutes	-1.6283	0.069655	0.1139	non-signif
NCBI1869227	bacterium	unassigned	1.5585	0.070839	0.11537	non-signif
NCBI154046	Hungatella_hathewayi	Firmicutes	1.2151	0.072884	0.11813	non-signif
NCBI1335	Streptococcus_equinus	Firmicutes	-1.7641	0.073126	0.11813	non-signif
NCBI28095	Burkholderia_gladioli	Proteobacteria	-1.3328	0.080865	0.1301	non-signif
NCBI76775	Malassezia_restricta	Basidiomycota	1.8298	0.083941	0.13404	non-signif
NCBI2825013	Myoviridae_sp._ct0e511	Uroviricota	-1.4042	0.083985	0.13404	non-signif
NCBI1177574	Prevotella_jejuni	Bacteroidetes	-1.7654	0.08577	0.13634	non-signif
NCBI649756	Anaerostipes_hadrus	Firmicutes	-1.4774	0.087331	0.13827	non-signif
NCBI1870985	Arabia_massiliensis	Actinobacteria	1.1887	0.090354	0.1425	non-signif
NCBI2202568	Caudovirales_sp.	Uroviricota	1.0709	0.093898	0.1475	non-signif
NCBI2715212	Bacteroides_sp._CBA7301	Bacteroidetes	-1.1906	0.097718	0.1529	non-signif
NCBI580026	Adlercreutzia_mucosicola	Actinobacteria	1.6761	0.099903	0.15571	non-signif
NCBI291644	Bacteroides_salyersiae	Bacteroidetes	-1.2008	0.1027	0.15906	non-signif
NCBI2763056	Oscillibacter_sp._NSJ_62	Firmicutes	0.96162	0.10285	0.15906	non-signif
NCBI2109688	Clostridiales_bacterium_CCNA10	Firmicutes	0.97621	0.10735	0.16537	non-signif
NCBI2093856	Butyricimonas_faecalis	Bacteroidetes	-1.3936	0.10798	0.16571	non-signif
NCBI671266	Adlercreutzia_caecimuris	Actinobacteria	1.4223	0.11282	0.17247	non-signif
NCBI45133	Lasiodiplodia_theobromae	Ascomycota	-2.051	0.11346	0.17279	non-signif
NCBI39485	Lachnospira_eligens	Firmicutes	-1.1749	0.11985	0.18183	non-signif
NCBI52227	Prevotella_dentalis	Bacteroidetes	-1.4796	0.12252	0.18518	non-signif
NCBI245012	butyrate_producing_bacterium_SM4/1	Firmicutes	0.99885	0.12406	0.1862	non-signif
NCBI285	Comamonas_testosteroni	Proteobacteria	1.6325	0.12413	0.1862	non-signif
NCBI2823316	Faecalicatena_sp._Marseille_Q4148	Firmicutes	0.87316	0.13907	0.20782	non-signif
NCBI2686385	Lactobacillus_phage_JNU_P7	Uroviricota	1.3458	0.14421	0.21471	non-signif
NCBI266	Paracoccus_denitrificans	Proteobacteria	1.2436	0.15351	0.2277	non-signif
NCBI1623	Ligilactobacillus_ruminis	Firmicutes	1.1252	0.15653	0.23118	non-signif
NCBI33039	[Ruminococcus]_torques	Firmicutes	-1.0146	0.15702	0.23118	non-signif
NCBI39492	[Eubacterium]_siraeum	Firmicutes	-1.2721	0.15761	0.23121	non-signif
NCBI245014	butyrate_producing_bacterium_SS3/4	Firmicutes	-1.0761	0.16297	0.23819	non-signif
NCBI53442	Eubacterium_callanderi	Firmicutes	1.0127	0.16786	0.24401	non-signif
NCBI41413	Aspergillus_glaucus	Ascomycota	-1.3056	0.16818	0.24401	non-signif
NCBI984962	Heterobasidion_irregulare	Basidiomycota	1.0772	0.17452	0.25229	non-signif
NCBI2877527	Blautia_sp._NBRC_113351	Firmicutes	0.9332	0.17517	0.25232	non-signif
NCBI2827803	Siphoviridae_sp._ctBLh2	Uroviricota	0.97852	0.18321	0.26295	non-signif
NCBI29523	Bacteroides_sp.	Bacteroidetes	1.5578	0.1886	0.26971	non-signif
NCBI2717699	bacterium_BFN5	unassigned	-0.89156	0.19065	0.27162	non-signif
NCBI904998	uncultured_Enterorhabdus_sp.	Actinobacteria	1.0067	0.19129	0.27162	non-signif
NCBI52242	Lactobacillus_gallinarum	Firmicutes	1.6494	0.19546	0.27655	non-signif
NCBI2676062	Erysipelotrichaceae_bacterium_66202529	Firmicutes	1.0198	0.19977	0.28165	non-signif
NCBI2827604	Myoviridae_sp._ct7CH26	Uroviricota	1.6648	0.20636	0.28856	non-signif
NCBI2093857	Dysosmobacter_welbionis	Firmicutes	0.78266	0.20651	0.28856	non-signif
NCBI357276	Phocaeicola_dorei	Bacteroidetes	1.0173	0.20684	0.28856	non-signif
NCBI197	Campylobacter_jejuni	Proteobacteria	-1.4366	0.21418	0.29776	non-signif
NCBI1729681	uncultured_Faecalibaculum_sp.	Firmicutes	0.86855	0.23225	0.32176	non-signif
NCBI544645	Butyricimonas_virosa	Bacteroidetes	0.99148	0.23376	0.32274	non-signif
NCBI2093742	Lachnospiraceae_bacterium_KM106_2	Firmicutes	-0.86891	0.24422	0.33601	non-signif
NCBI1604	Lactobacillus_amylovorus	Firmicutes	-1.1661	0.24799	0.34003	non-signif
NCBI28025	Bifidobacterium_animalis	Actinobacteria	-1.0465	0.24931	0.34067	non-signif
NCBI33035	Blautia_producta	Firmicutes	0.68752	0.25691	0.34822	non-signif
NCBI1747	Cutibacterium_acnes	Actinobacteria	0.85846	0.25741	0.34822	non-signif
NCBI1841863	Gordonibacter_massiliensis	Actinobacteria	0.83392	0.25746	0.34822	non-signif
NCBI508451	Lactobacillus_taiwanensis	Firmicutes	1.2591	0.26182	0.35176	non-signif
NCBI2763672	Lachnospiraceae_bacterium_sunii_NSJ_8	Firmicutes	0.66043	0.26184	0.35176	non-signif
NCBI1587	Lactobacillus_helveticus	Firmicutes	-0.90591	0.26552	0.35552	non-signif
NCBI2755405	Bacteroides_sp._CACC_737	Bacteroidetes	0.88513	0.27206	0.36305	non-signif
NCBI876091	uncultured_Oscillibacter_sp.	Firmicutes	0.76239	0.27961	0.37188	non-signif
NCBI195	Campylobacter_coli	Proteobacteria	1.2525	0.2849	0.37765	non-signif
NCBI712982	Lachnospiraceae_bacterium_oral_taxon_096	Firmicutes	0.73237	0.28641	0.3784	non-signif
NCBI28111	Bacteroides_eggerthii	Bacteroidetes	-0.7871	0.29461	0.38796	non-signif
NCBI194843	uncultured_Bacteroidales_bacterium	Bacteroidetes	0.77743	0.29802	0.38997	non-signif
NCBI1161942	Ruminococcus_champanellensis	Firmicutes	-0.88854	0.2981	0.38997	non-signif
NCBI1805714	Christensenella_massiliensis	Firmicutes	0.83659	0.30706	0.40038	non-signif
NCBI1922302	uncultured_Beduini_sp.	Firmicutes	-0.97412	0.31051	0.40357	non-signif
NCBI60172	Penicillium_solitum	Ascomycota	-0.89495	0.31783	0.41174	non-signif
NCBI1982626	Faecalibacillus_intestinalis	Firmicutes	-1.3092	0.33087	0.4262	non-signif
NCBI38018	Bacteriophage_sp.	unassigned	-0.57558	0.33113	0.4262	non-signif
NCBI1550024	Ruthenibacterium_lactatiformans	Firmicutes	0.64546	0.33851	0.43429	non-signif
NCBI2714358	Pusillimonas_faecalis	Firmicutes	-0.68218	0.34205	0.43718	non-signif
NCBI2086585	Christensenella_sp._Marseille_P3954	Firmicutes	-0.66334	0.34295	0.43718	non-signif
NCBI208479	Enterocloster_bolteae	Firmicutes	0.56486	0.34564	0.43921	non-signif
NCBI1796620	Acutalibacter_muris	Firmicutes	-1.6452	0.35659	0.45148	non-signif
NCBI1632	Limosilactobacillus_oris	Firmicutes	-0.84768	0.35801	0.45148	non-signif
NCBI2086584	Massilistercora_timonensis	Firmicutes	0.67059	0.35869	0.45148	non-signif
NCBI747645	Parvibacter_caecicola	Actinobacteria	1.0772	0.36829	0.4621	non-signif
NCBI400065	Streptococcus_merionis	Firmicutes	0.74015	0.36957	0.46225	non-signif
NCBI2707299	Adlercreutzia_hattorii	Actinobacteria	0.62598	0.37298	0.46506	non-signif
NCBI853	Faecalibacterium_prausnitzii	Firmicutes	0.52424	0.37747	0.46839	non-signif
NCBI2682776	Eggerthellaceae_bacterium_zg_886	Actinobacteria	0.64128	0.37851	0.46839	non-signif
NCBI216816	Bifidobacterium_longum	Actinobacteria	-0.6633	0.37918	0.46839	non-signif
NCBI821	Phocaeicola_vulgatus	Bacteroidetes	-0.71385	0.39542	0.48695	non-signif
NCBI2763670	Lachnospiraceae_bacterium_NSJ_4	Firmicutes	0.8904	0.40043	0.4916	non-signif
NCBI2780922	Solibaculum_mannosilyticum	Firmicutes	-0.69893	0.40267	0.49284	non-signif
NCBI1613	Limosilactobacillus_fermentum	Firmicutes	0.6276	0.41353	0.50363	non-signif
NCBI85831	Bacteroides_acidifaciens	Bacteroidetes	0.61998	0.41401	0.50363	non-signif
NCBI2763022	Bacteroides_sp._M10	Bacteroidetes	-0.65245	0.41727	0.50605	non-signif
NCBI674529	Bacteroides_faecis	Bacteroidetes	-0.57856	0.42262	0.51098	non-signif
NCBI33945	Enterococcus_avium	Firmicutes	0.6246	0.42434	0.51151	non-signif
NCBI2582830	Enterococcus_sp._M190262	Firmicutes	-0.91935	0.42654	0.51261	non-signif
NCBI1737424	Blautia_massiliensis	Firmicutes	-0.49254	0.44139	0.52887	non-signif
NCBI162156	uncultured_Bacteroides_sp.	Bacteroidetes	-0.72811	0.44344	0.52974	non-signif
NCBI83683	Lactobacillus_amylolyticus	Firmicutes	0.63796	0.45329	0.53989	non-signif
NCBI292800	Flavonifractor_plautii	Firmicutes	0.43521	0.46171	0.54828	non-signif
NCBI2827671	Myoviridae_sp._ctHMa1	Uroviricota	0.55609	0.47058	0.55715	non-signif
NCBI40520	Blautia_obeum	Firmicutes	-0.55554	0.47437	0.55897	non-signif
NCBI2764325	Eubacterium_sp._NSJ_61	Firmicutes	-0.50139	0.47562	0.55897	non-signif
NCBI32025	Helicobacter_hepaticus	Proteobacteria	-0.58377	0.47632	0.55897	non-signif
NCBI39491	[Eubacterium]_rectale	Firmicutes	-0.45442	0.47973	0.56133	non-signif
NCBI85336	Rothia_nasimurium	Actinobacteria	0.8207	0.49765	0.57986	non-signif
NCBI1591	Lactobacillus_sp.	Firmicutes	-0.78771	0.49858	0.57986	non-signif
NCBI1307	Streptococcus_suis	Firmicutes	0.5512	0.49993	0.57986	non-signif
NCBI1796635	Longicatena_caecimuris	Firmicutes	-0.38327	0.50835	0.58792	non-signif
NCBI1288	Staphylococcus_xylosus	Firmicutes	-0.69373	0.52204	0.60201	non-signif
NCBI410072	Coprococcus_comes	Firmicutes	0.37799	0.52517	0.60387	non-signif
NCBI820	Bacteroides_uniformis	Bacteroidetes	0.47759	0.53426	0.61255	non-signif
NCBI2714353	Vescimonas_fastidiosa	Firmicutes	-0.54162	0.55468	0.63415	non-signif
NCBI2109691	Lachnospiraceae_bacterium_GAM79	Firmicutes	-0.45616	0.55773	0.63531	non-signif
NCBI2170413	Siphoviridae_sp.	Uroviricota	-0.35598	0.55888	0.63531	non-signif
NCBI2825668	Siphoviridae_sp._ctoOf8	Uroviricota	-0.47071	0.56667	0.64233	non-signif
NCBI2825501	Siphoviridae_sp._ctRGt12	Uroviricota	0.34993	0.57992	0.65549	non-signif
NCBI214856	Alistipes_finegoldii	Bacteroidetes	-0.36502	0.58917	0.66324	non-signif
NCBI1531	Enterocloster_clostridioformis	Firmicutes	0.35555	0.5901	0.66324	non-signif
NCBI328812	Parabacteroides_goldsteinii	Bacteroidetes	0.41706	0.59255	0.66412	non-signif
NCBI2585119	Alistipes_dispar	Bacteroidetes	0.3257	0.6137	0.6859	non-signif
NCBI1496	Clostridioides_difficile	Firmicutes	-0.29306	0.62054	0.69161	non-signif
NCBI2364787	Alistipes_megaguti	Bacteroidetes	0.31126	0.62537	0.69505	non-signif
NCBI1288121	Alistipes_senegalensis	Bacteroidetes	-0.29852	0.62829	0.69635	non-signif
NCBI2785531	Bacteroides_sp._HF_162	Bacteroidetes	0.34363	0.63011	0.69644	non-signif
NCBI626937	Christensenella_minuta	Firmicutes	0.53607	0.63223	0.69685	non-signif
NCBI2714355	Vescimonas_coprocola	Firmicutes	-0.34184	0.6524	0.7171	non-signif
NCBI165185	uncultured_Eubacterium_sp.	Firmicutes	-0.56306	0.65681	0.71826	non-signif
NCBI2594789	Lachnospiraceae_bacterium_KGMB03038	Firmicutes	0.36914	0.65705	0.71826	non-signif
NCBI2830675	Dysosmobacter_sp._Marseille_Q4140	Firmicutes	-0.2968	0.66609	0.72615	non-signif
NCBI278065	uncultured_Mogibacterium_sp.	Firmicutes	0.4217	0.67073	0.72916	non-signif
NCBI1296	Mammaliicoccus_sciuri	Firmicutes	0.58793	0.67251	0.72916	non-signif
NCBI658143	uncultured_Tenericutes_bacterium	Tenericutes	0.5082	0.68259	0.73808	non-signif
NCBI1335613	Gordonibacter_urolithinfaciens	Actinobacteria	0.25162	0.70216	0.75719	non-signif
NCBI1944646	Phoenicibacter_congonensis	Actinobacteria	0.26982	0.72585	0.78063	non-signif
NCBI2528203	Bacteroides_sp._A1C1	Bacteroidetes	0.29731	0.72913	0.78206	non-signif
NCBI165179	Prevotella_copri	Bacteroidetes	0.33795	0.7359	0.7872	non-signif
NCBI89153	[Clostridium]_hylemonae	Firmicutes	0.26345	0.74192	0.79152	non-signif
NCBI29347	[Clostridium]_scindens	Firmicutes	0.17584	0.75818	0.8067	non-signif
NCBI2690837	Eggerthella_guodeyinii	Actinobacteria	-0.2702	0.77465	0.82204	non-signif
NCBI2107999	Lactobacillus_paragasseri	Firmicutes	0.32436	0.77902	0.82448	non-signif
NCBI2709390	Bacteroides_sp._ZJ_18	Bacteroidetes	-0.21679	0.79144	0.83541	non-signif
NCBI2884447	Bacteroides_sp._KGMB10229	Bacteroidetes	-0.25534	0.80977	0.8525	non-signif
NCBI301301	Roseburia_hominis	Firmicutes	-0.16417	0.8255	0.86508	non-signif
NCBI166486	Roseburia_intestinalis	Firmicutes	-0.13564	0.82791	0.86508	non-signif
NCBI2826609	Myoviridae_sp._ct3Sw5	Uroviricota	0.29476	0.82823	0.86508	non-signif
NCBI411486	Clostridium_sp._M62/1	Firmicutes	-0.14015	0.8425	0.8777	non-signif
NCBI2792859	Bacteroides_sp._KGMB07931	Bacteroidetes	0.20884	0.84811	0.87994	non-signif
NCBI28026	Bifidobacterium_pseudocatenulatum	Actinobacteria	0.1297	0.84907	0.87994	non-signif
NCBI28446	Anaerotignum_propionicum	Firmicutes	-0.13698	0.86492	0.89405	non-signif
NCBI33043	Coprococcus_eutactus	Firmicutes	0.09502	0.87844	0.90568	non-signif
NCBI158836	Enterobacter_hormaechei	Proteobacteria	0.20239	0.88293	0.90765	non-signif
NCBI2039784	Mus_musculus_picornavirus	Pisuviricota	-0.18489	0.88543	0.90765	non-signif
NCBI239364	uncultured_human_fecal_virus	unassigned	-0.086622	0.88718	0.90765	non-signif
NCBI2787628	Treponema_peruense	Spirochaetes	0.088409	0.89139	0.90963	non-signif
NCBI1834196	Lachnoclostridium_sp._YL32	Firmicutes	0.21924	0.90798	0.9242	non-signif
NCBI328814	Alistipes_shahii	Bacteroidetes	0.066248	0.91628	0.93027	non-signif
NCBI881	Desulfovibrio_vulgaris	Proteobacteria	0.071679	0.9524	0.96448	non-signif
NCBI47678	Bacteroides_caccae	Bacteroidetes	0.026912	0.96835	0.97816	non-signif
NCBI1871021	Lachnoclostridium_phocaeense	Firmicutes	-0.018996	0.9751	0.98249	non-signif
NCBI1625777	uncultured_bacterium_BD_contig02088	unassigned	0.012839	0.99374	0.99874	non-signif
NCBI1326	Streptococcus_acidominimus	Firmicutes	0.036228	1	1	non-signif
NCBI2695882	Lactobacillus_sp._3B(2020)	Firmicutes	-0.0011624	1	1	non-signif

## Sheet: DESeq2
#TAXONOMY	Species	Phylum	log2FC	Pvalues	FDR	Trend in MHO (Log2FC<1 or Log2FC>1, FDR<0.05)
NCBI2202567	Podoviridae_sp.	Uroviricota	-8.1125	8.5533e-79	3.4128e-76	depleted
NCBI1358	Lactococcus_lactis	Firmicutes	14.521	1.813e-62	3.617e-60	enriched
NCBI1329523	uncultured_bacterium_BAC25G1	unassigned	-12.55	3.771e-52	5.0155e-50	depleted
NCBI2768039	uncultured_Duncaniella_sp.	Bacteroidetes	-13.644	8.9011e-45	8.8788e-43	depleted
NCBI1834205	Burkholderiales_bacterium_YL45	Proteobacteria	-17.222	2.3362e-44	1.8643e-42	depleted
NCBI2530390	Muribaculum_gordoncarteri	Bacteroidetes	-6.85	1.2964e-43	8.6211e-42	depleted
NCBI2576606	Duncaniella_sp._B8	Bacteroidetes	-5.8206	1.7658e-38	1.0065e-36	depleted
NCBI314101	uncultured_murine_large_bowel_bacterium_BAC_54B	unassigned	-6.9841	1.5841e-36	7.9005e-35	depleted
NCBI116085	Coprococcus_catus	Firmicutes	5.8067	7.1289e-35	3.1605e-33	enriched
NCBI387090	Phocaeicola_coprophilus	Bacteroidetes	-6.5038	1.6004e-34	6.3857e-33	depleted
NCBI39488	Anaerobutyricum_hallii	Firmicutes	4.1227	4.3751e-32	1.587e-30	enriched
NCBI1359	Lactococcus_cremoris	Firmicutes	12.54	9.7127e-32	3.2295e-30	enriched
NCBI35345	Lactococcus_phage_TP901_1	Uroviricota	13.537	3.9223e-31	1.2039e-29	enriched
NCBI368003	uncultured_Rikenella_sp.	Bacteroidetes	-11.14	7.6903e-28	2.1917e-26	depleted
NCBI1115758	Romboutsia_ilealis	Firmicutes	13.808	4.3448e-27	1.1557e-25	enriched
NCBI1308	Streptococcus_thermophilus	Firmicutes	13.334	6.892e-27	1.7187e-25	enriched
NCBI77133	uncultured_bacterium	unassigned	-3.7277	2.5882e-24	6.0747e-23	depleted
NCBI1131822	uncultured_Akkermansia_sp._SMG25	Verrucomicrobia	-11.094	6.773e-24	1.5014e-22	depleted
NCBI573	Klebsiella_pneumoniae	Proteobacteria	30	1.6959e-23	3.5613e-22	enriched
NCBI2518971	Duncaniella_dubosii	Bacteroidetes	-4.9379	1.3536e-21	2.7004e-20	depleted
NCBI1263098	uncultured_Parasutterella_sp.	Proteobacteria	-9.4722	6.3542e-21	1.2073e-19	depleted
NCBI1366	Lactococcus_raffinolactis	Firmicutes	11.538	3.5403e-20	6.4208e-19	enriched
NCBI2606626	Sodaliphilus_pleomorphus	Bacteroidetes	-3.3809	5.5144e-20	9.5664e-19	depleted
NCBI2301481	uncultured_Muribaculaceae_bacterium	Bacteroidetes	-9.719	5.9147e-20	9.8331e-19	depleted
NCBI151276	Bacteroides_coprosuis	Bacteroidetes	-8.3183	7.1987e-20	1.1144e-18	depleted
NCBI1352	Enterococcus_faecium	Firmicutes	2.7506	7.2616e-20	1.1144e-18	enriched
NCBI172733	uncultured_Eubacteriales_bacterium	Firmicutes	4.4148	1.8967e-19	2.803e-18	enriched
NCBI2304699	uncultured_Pseudoclostridium_sp.	Firmicutes	-9.1088	3.3193e-19	4.7301e-18	depleted
NCBI35241	Lactococcus_phage_Tuc2009	Uroviricota	10.311	8.8981e-19	1.2243e-17	enriched
NCBI344338	uncultured_Firmicutes_bacterium	Firmicutes	6.2066	1.7132e-18	2.2786e-17	enriched
NCBI246144	Enterococcus_italicus	Firmicutes	11.77	1.102e-17	1.4183e-16	enriched
NCBI1796646	Muribaculum_intestinale	Bacteroidetes	-4.7139	1.3742e-17	1.7135e-16	depleted
NCBI208544	uncultured_Burkholderiales_bacterium	Proteobacteria	-10.565	3.4906e-17	4.2205e-16	depleted
NCBI331630	uncultured_Erysipelotrichaceae_bacterium	Firmicutes	-10.459	5.1657e-16	6.062e-15	depleted
NCBI2831617	CrAss_like_virus_sp.	Uroviricota	-6.8308	1.8542e-15	2.1138e-14	depleted
NCBI454155	Paraprevotella_xylaniphila	Bacteroidetes	-3.8798	4.8591e-15	5.3855e-14	depleted
NCBI39483	Faecalitalea_cylindroides	Firmicutes	4.9479	1.155e-14	1.2455e-13	enriched
NCBI1796616	Blautia_pseudococcoides	Firmicutes	2.2995	1.3394e-14	1.4064e-13	enriched
NCBI1471923	uncultured_bacterium_DCM003Cefta01	unassigned	-8.0398	3.4018e-14	3.4377e-13	depleted
NCBI46503	Parabacteroides_merdae	Bacteroidetes	-3.1254	3.4463e-14	3.4377e-13	depleted
NCBI1334	Streptococcus_dysgalactiae	Firmicutes	9.0218	2.0889e-13	2.0329e-12	enriched
NCBI397865	Barnesiella_viscericola	Bacteroidetes	-5.6767	4.0303e-13	3.8288e-12	depleted
NCBI1689265	uncultured_Intestinimonas_sp.	Firmicutes	-7.8174	5.5532e-13	5.1529e-12	depleted
NCBI818	Bacteroides_thetaiotaomicron	Bacteroidetes	-2.7821	7.2869e-13	6.6079e-12	depleted
NCBI1769424	Limosilactobacillus_caviae	Firmicutes	-7.8247	1.3194e-12	1.1699e-11	depleted
NCBI1633	Limosilactobacillus_vaginalis	Firmicutes	-7.8529	2.8744e-12	2.4933e-11	depleted
NCBI60246	Helicobacter_ganmani	Proteobacteria	-10.15	3.0569e-12	2.5951e-11	depleted
NCBI1547	Erysipelatoclostridium_ramosum	Firmicutes	4.861	5.9669e-12	4.96e-11	enriched
NCBI2610895	Flintibacter_sp._KGMB00164	Firmicutes	3.339	1.8732e-11	1.5253e-10	enriched
NCBI69824	[Clostridium]_cocleatum	Firmicutes	11.505	2.0518e-11	1.6374e-10	enriched
NCBI1545742	uncultured_Christensenella_sp.	Firmicutes	-8.3867	2.1434e-11	1.6769e-10	depleted
NCBI387661	Parabacteroides_johnsonii	Bacteroidetes	-3.4538	2.9504e-11	2.2638e-10	depleted
NCBI246787	Bacteroides_cellulosilyticus	Bacteroidetes	-3.1543	3.4519e-11	2.5987e-10	depleted
NCBI53345	Enterococcus_durans	Firmicutes	10.02	6.6057e-10	4.8809e-09	enriched
NCBI51019	Aspergillus_heteromorphus	Ascomycota	-6.9204	8.3418e-10	6.0516e-09	depleted
NCBI1508644	Candidatus_Arthromitus_sp._SFB_mouse_NL	Firmicutes	-11.506	1.1885e-09	8.4678e-09	depleted
NCBI817	Bacteroides_fragilis	Bacteroidetes	-2.1836	2.5013e-09	1.7509e-08	depleted
NCBI823	Parabacteroides_distasonis	Bacteroidetes	-2.9397	2.7435e-09	1.8873e-08	depleted
NCBI1899017	Candidatus_Melainabacteria_bacterium_MEL.A1	CandidatusMelainabacteria	-7.8827	3.884e-09	2.6266e-08	depleted
NCBI1639	Listeria_monocytogenes	Firmicutes	7.8961	5.6961e-09	3.7879e-08	enriched
NCBI1701370	uncultured_bacterium_40k7	unassigned	8.9355	6.4369e-09	4.2103e-08	enriched
NCBI104955	Limosilactobacillus_frumenti	Firmicutes	-6.4195	9.9768e-09	6.3699e-08	depleted
NCBI376805	Phocaeicola_salanitronis	Bacteroidetes	-6.1364	1.0058e-08	6.3699e-08	depleted
NCBI44742	Desulfovibrio_fairfieldensis	Proteobacteria	3.2266	1.6798e-08	1.0473e-07	enriched
NCBI901	Desulfovibrio_piger	Proteobacteria	3.0875	2.5296e-08	1.5528e-07	enriched
NCBI2830668	Atopobiaceae_bacterium_P1	Actinobacteria	4.7689	4.6158e-08	2.7905e-07	enriched
NCBI557192	uncultured_Pseudobutyrivibrio_sp.	Firmicutes	-8.1399	5.386e-08	3.2075e-07	depleted
NCBI33959	Lactobacillus_johnsonii	Firmicutes	5.7505	6.3635e-08	3.7339e-07	enriched
NCBI1712675	Turicibacter_sp._H121	Firmicutes	-6.9167	6.8916e-08	3.9852e-07	depleted
NCBI1193534	uncultured_Flavonifractor_sp.	Firmicutes	-8.1957	7.8341e-08	4.4408e-07	depleted
NCBI1796613	Bacteroides_caecimuris	Bacteroidetes	-2.2369	7.9022e-08	4.4408e-07	depleted
NCBI2724150	Romboutsia_sp._CE17	Firmicutes	8.131	9.6532e-08	5.3495e-07	enriched
NCBI1685	Bifidobacterium_breve	Actinobacteria	2.1816	1.1537e-07	6.3057e-07	enriched
NCBI414771	Paenibacillus_donghaensis	Firmicutes	7.8358	1.5139e-07	8.1628e-07	enriched
NCBI1363	Lactococcus_garvieae	Firmicutes	4.688	1.938e-07	1.031e-06	enriched
NCBI49118	Candidatus_Arthromitus_sp._SFB_mouse	Firmicutes	-11.843	2.3468e-07	1.2321e-06	depleted
NCBI1537267	Halorubrum_sp._SP9	Euryarchaeota	4.1719	2.4822e-07	1.2863e-06	enriched
NCBI135569	Helicobacter_apodemus	Proteobacteria	2.7567	2.8189e-07	1.442e-06	enriched
NCBI297316	uncultured_Turicibacter_sp.	Firmicutes	-9.1522	3.3121e-07	1.6728e-06	depleted
NCBI1398	Weizmannia_coagulans	Firmicutes	-6.0572	3.4797e-07	1.7237e-06	depleted
NCBI2841037	Eubacterium_sp._c_25	Firmicutes	3.2318	3.4993e-07	1.7237e-06	enriched
NCBI102684	Streptococcus_infantarius	Firmicutes	6.6148	3.6919e-07	1.7964e-06	enriched
NCBI1314	Streptococcus_pyogenes	Firmicutes	-4.9403	4.2634e-07	2.0495e-06	depleted
NCBI2831678	Bacteroides_phage_LoVEphage	unassigned	-8.2918	4.4632e-07	2.12e-06	depleted
NCBI2585118	Alistipes_communis	Bacteroidetes	-2.033	4.5287e-07	2.1258e-06	depleted
NCBI2825477	Siphoviridae_sp._ctOCb13	Uroviricota	-5.4367	5.7175e-07	2.6527e-06	depleted
NCBI2650158	Bacteroides_luhongzhouii	Bacteroidetes	-2.3589	6.7817e-07	3.1102e-06	depleted
NCBI371601	Bacteroides_xylanisolvens	Bacteroidetes	-1.9776	1.2388e-06	5.5897e-06	depleted
NCBI215243	Exophiala_oligosperma	Ascomycota	9.5278	1.2468e-06	5.5897e-06	enriched
NCBI1898203	Lachnospiraceae_bacterium	Firmicutes	2.3132	1.3634e-06	6.0443e-06	enriched
NCBI1918613	uncultured_Muribaculum_sp.	Bacteroidetes	-2.2276	1.834e-06	8.0415e-06	depleted
NCBI182096	Aspergillus_chevalieri	Ascomycota	-5.9534	1.956e-06	8.483e-06	depleted
NCBI2650157	Bacteroides_zhangwenhongi	Bacteroidetes	-3.091	2.5164e-06	1.0796e-05	depleted
NCBI2825822	virus_sp._ctoYX9	unassigned	-4.8374	3.2773e-06	1.3911e-05	depleted
NCBI2109685	Olsenella_sp._GAM18	Actinobacteria	7.3654	3.4596e-06	1.453e-05	enriched
NCBI1364	Lactococcus_piscium	Firmicutes	6.0835	6.257e-06	2.6006e-05	enriched
NCBI213	Helicobacter_cinaedi	Proteobacteria	3.0797	1.0763e-05	4.4273e-05	enriched
NCBI657323	Ruminococcus_sp._SR1/5	Firmicutes	6.2479	1.1434e-05	4.6553e-05	enriched
NCBI2109690	Lachnospiraceae_bacterium_Choco86	Firmicutes	2.4874	1.5129e-05	6.0976e-05	enriched
NCBI76936	Helicobacter_typhlonius	Proteobacteria	3.0765	2.0398e-05	8.1389e-05	enriched
NCBI1329522	uncultured_bacterium_BAC10G6	unassigned	-3.0369	2.1388e-05	8.4494e-05	depleted
NCBI765821	uncultured_Blautia_sp.	Firmicutes	3.2393	2.8414e-05	0.00011115	enriched
NCBI154288	Turicibacter_sanguinis	Firmicutes	-9.4768	2.9504e-05	0.00011429	depleted
NCBI2006921	Lactobacillus_phage_phiEF_1.1	Uroviricota	-3.4909	3.049e-05	0.00011697	depleted
NCBI1505659	uncultured_Intestinibacter_sp.	Firmicutes	8.0643	3.5925e-05	0.00013588	enriched
NCBI1353	Enterococcus_gallinarum	Firmicutes	-6.2548	3.6099e-05	0.00013588	depleted
NCBI1805478	Olsenella_timonensis	Actinobacteria	5.4332	4.5184e-05	0.00016849	enriched
NCBI91750	uncultured_Alphaproteobacteria_bacterium	Proteobacteria	-5.9161	4.9684e-05	0.00018323	depleted
NCBI1868849	Lactococcus_phage_53801	Uroviricota	8	5.0056e-05	0.00018323	enriched
NCBI2708053	Romboutsia_sp._13368	Firmicutes	7.9996	5.2614e-05	0.00019085	enriched
NCBI1622	Ligilactobacillus_murinus	Firmicutes	-2.8716	6.5282e-05	0.00023466	depleted
NCBI498019	[Candida]_auris	Ascomycota	7.4689	7.0643e-05	0.00025158	enriched
NCBI1871335	uncultured_Erysipelatoclostridium_sp.	Firmicutes	4.5419	7.1249e-05	0.00025158	enriched
NCBI79604	Denitrobacterium_detoxificans	Actinobacteria	-5.8032	7.9311e-05	0.00027759	depleted
NCBI1605	Ligilactobacillus_animalis	Firmicutes	-2.7916	9.4242e-05	0.00032517	depleted
NCBI2825118	Myoviridae_sp._ctWPU11	Uroviricota	3.6875	9.4536e-05	0.00032517	enriched
NCBI1736	Eubacterium_limosum	Firmicutes	1.7197	0.000122	0.00041606	enriched
NCBI1579	Lactobacillus_acidophilus	Firmicutes	3.3315	0.0001267	0.00042842	enriched
NCBI631220	Desulfovibrio_sp._G11	Proteobacteria	3.7163	0.00012828	0.00043013	enriched
NCBI1981031	uncultured_Mailhella_sp.	Proteobacteria	4.6332	0.00013117	0.00043613	enriched
NCBI1590	Lactiplantibacillus_plantarum	Firmicutes	4.854	0.00014466	0.00047701	enriched
NCBI538949	uncultured_Alistipes_sp.	Bacteroidetes	-2.7032	0.00015115	0.00049434	depleted
NCBI84030	Lacrimispora_saccharolytica	Firmicutes	2.1996	0.00015327	0.00049721	enriched
NCBI1702221	Faecalibaculum_rodentium	Firmicutes	4.3802	0.00017007	0.00054726	enriched
NCBI1501392	Coprobacter_secundus	Bacteroidetes	-1.6897	0.00020175	0.00064399	depleted
NCBI562	Escherichia_coli	Proteobacteria	5.1412	0.00021763	0.00068428	enriched
NCBI46506	Bacteroides_stercoris	Bacteroidetes	-1.6646	0.0002178	0.00068428	depleted
NCBI2202564	Myoviridae_sp.	Uroviricota	-1.3867	0.00024171	0.00075345	depleted
NCBI2825395	Siphoviridae_sp._ctEJj1	Uroviricota	-5.3348	0.00025695	0.00079474	depleted
NCBI2219103	Inoviridae_sp.	Hofneiviricota	-4.0789	0.00027684	0.00084969	depleted
NCBI1926676	uncultured_Prevotellamassilia_sp.	Bacteroidetes	-4.4131	0.00028976	0.00087607	depleted
NCBI153939	uncultured_sulfate_reducing_bacterium	unassigned	2.5493	0.00028983	0.00087607	enriched
NCBI58231	Treponema_medium	Spirochaetes	-4.1061	0.00032785	0.00098354	depleted
NCBI28123	Porphyromonas_asaccharolytica	Bacteroidetes	-3.1958	0.0003452	0.0010279	depleted
NCBI74426	Collinsella_aerofaciens	Actinobacteria	3.643	0.00036752	0.0010862	enriched
NCBI1661	Trueperella_pyogenes	Actinobacteria	-4.2027	0.00046688	0.0013697	depleted
NCBI1522	[Clostridium]_innocuum	Firmicutes	1.5155	0.00058687	0.0017092	enriched
NCBI328813	Alistipes_onderdonkii	Bacteroidetes	-1.8724	0.00068428	0.0019697	depleted
NCBI28133	Prevotella_nigrescens	Bacteroidetes	-2.3938	0.00068618	0.0019697	depleted
NCBI28119	Bacteroides_zoogleoformans	Bacteroidetes	-2.2838	0.00069627	0.0019844	depleted
NCBI2763667	Lachnospiraceae_bacterium_NSJ_29	Firmicutes	1.66	0.00074709	0.0021141	enriched
NCBI1502	Clostridium_perfringens	Firmicutes	3.533	0.00075811	0.0021302	enriched
NCBI59620	uncultured_Clostridium_sp.	Firmicutes	-4.0702	0.00078256	0.0021748	depleted
NCBI2530392	Duncaniella_sp._C9	Bacteroidetes	-7.0054	0.00078488	0.0021748	depleted
NCBI2583452	Amedibacterium_intestinale	Firmicutes	-1.981	0.00090344	0.002486	depleted
NCBI747656	Streptococcus_danieliae	Firmicutes	4.9833	0.00095763	0.0026171	enriched
NCBI1694	Bifidobacterium_pseudolongum	Actinobacteria	-3.0881	0.00099179	0.002692	depleted
NCBI28116	Bacteroides_ovatus	Bacteroidetes	-1.4135	0.0010767	0.0029028	depleted
NCBI1427356	Hyphomicrobium_nitrativorans	Proteobacteria	4.1597	0.0011447	0.0030654	enriched
NCBI84024	Clostridium_disporicum	Firmicutes	8.5085	0.0011825	0.0031454	enriched
NCBI876	Desulfovibrio_desulfuricans	Proteobacteria	2.7108	0.0013677	0.0036139	enriched
NCBI2830659	Clostridiaceae_bacterium_Marseille_Q4149	Firmicutes	-1.8814	0.0017066	0.0044798	depleted
NCBI1507512	Romboutsia_hominis	Firmicutes	4.7461	0.0018544	0.004836	enriched
NCBI28118	Odoribacter_splanchnicus	Bacteroidetes	-2.4592	0.0023965	0.0062088	depleted
NCBI1912897	Blautia_argi	Firmicutes	2.0848	0.0024215	0.0062088	enriched
NCBI2662363	Alistipes_sp._dk3624	Bacteroidetes	-2.1589	0.0024275	0.0062088	depleted
NCBI139871	Lactobacillus_prophage_Lj771	Uroviricota	3.5887	0.0026791	0.0068088	enriched
NCBI27350	Puccinia_striiformis	Basidiomycota	-5.7534	0.0027816	0.0070243	depleted
NCBI1561023	Curtobacterium_sp._MR_MD2014	Actinobacteria	-5.0853	0.0028742	0.0072125	depleted
NCBI626932	Alistipes_indistinctus	Bacteroidetes	1.95	0.0028937	0.0072161	enriched
NCBI1598	Limosilactobacillus_reuteri	Firmicutes	2.7365	0.0029841	0.0073953	enriched
NCBI1280	Staphylococcus_aureus	Firmicutes	3.1893	0.0030309	0.0074649	enriched
NCBI51197	Syntrophobotulus_glycolicus	Firmicutes	-3.465	0.0030882	0.0075595	depleted
NCBI1871022	Parolsenella_massiliensis	Actinobacteria	2.8598	0.0031277	0.0076095	enriched
NCBI521543	Clostridiaceae_bacterium_T2_RPP	Firmicutes	-3.3219	0.0033272	0.0080459	depleted
NCBI2682970	uncultured_Candidatus_Melainabacteria_bacterium	CandidatusMelainabacteria	-4.6114	0.0038638	0.0092427	depleted
NCBI2827689	Myoviridae_sp._ctVeR24	Uroviricota	5.6096	0.0038685	0.0092427	enriched
NCBI291645	Bacteroides_nordii	Bacteroidetes	-1.584	0.0045664	0.010781	depleted
NCBI2825013	Myoviridae_sp._ct0e511	Uroviricota	-3.2284	0.0047086	0.011051	depleted
NCBI78448	Bifidobacterium_pullorum	Actinobacteria	-2.7596	0.0052064	0.012148	depleted
NCBI1444684	Nitrosomonas_stercoris	Proteobacteria	4.9011	0.0054221	0.012578	enriched
NCBI363555	Lactobacillus_phage_KC5a	Uroviricota	4.1691	0.0056005	0.012917	enriched
NCBI2035	Curtobacterium_flaccumfaciens	Actinobacteria	2.4134	0.005912	0.013557	enriched
NCBI751585	Coprococcus_sp._ART55/1	Firmicutes	1.4787	0.0060181	0.013721	enriched
NCBI707003	uncultured_Oscillospiraceae_bacterium	Firmicutes	1.6761	0.0062206	0.014102	enriched
NCBI1155388	Clostridium_sp._C1	Firmicutes	-2.2811	0.0066544	0.015001	depleted
NCBI133926	Olsenella_uli	Actinobacteria	5.3862	0.0069665	0.015616	enriched
NCBI1599	Latilactobacillus_sakei	Firmicutes	3.7778	0.0075911	0.016921	enriched
NCBI926829	uncultured_Dehalobacterium_sp.	Firmicutes	-7.0093	0.0076724	0.017007	depleted
NCBI47770	Lactobacillus_crispatus	Firmicutes	2.6888	0.0081206	0.017901	enriched
NCBI293326	uncultured_Acetivibrio_sp.	Firmicutes	-6.6711	0.0092502	0.020279	depleted
NCBI2825545	Siphoviridae_sp._ctXZQ9	Uroviricota	2.1091	0.01011	0.022043	enriched
NCBI397286	Lachnospiraceae_bacterium_14_2	Firmicutes	3.6345	0.011469	0.024871	enriched
NCBI1351	Enterococcus_faecalis	Firmicutes	1.3318	0.012022	0.025928	enriched
NCBI33039	[Ruminococcus]_torques	Firmicutes	-1.3633	0.012466	0.026598	depleted
NCBI1624	Ligilactobacillus_salivarius	Firmicutes	-2.5202	0.013026	0.027646	depleted
NCBI2202644	Microviridae_sp.	Phixviricota	1.5332	0.014222	0.030024	enriched
NCBI147206	Collinsella_stercoris	Actinobacteria	5.4328	0.015313	0.032156	enriched
NCBI1683	Bifidobacterium_angulatum	Actinobacteria	2.5025	0.015401	0.032174	enriched
NCBI35760	Bifidobacterium_choerinum	Actinobacteria	-2.366	0.016416	0.034113	depleted
NCBI2715212	Bacteroides_sp._CBA7301	Bacteroidetes	-1.4046	0.017829	0.036859	depleted
NCBI291644	Bacteroides_salyersiae	Bacteroidetes	-1.4252	0.018042	0.037107	depleted
NCBI135740	Paracoccus_kondratievae	Proteobacteria	3.4593	0.01853	0.037915	enriched
NCBI162	Treponema_phagedenis	Spirochaetes	-4.7361	0.019019	0.038717	depleted
NCBI649756	Anaerostipes_hadrus	Firmicutes	-1.8854	0.019818	0.040139	depleted
NCBI2025876	Parabacteroides_sp._CT06	Bacteroidetes	-3.7672	0.02015	0.040188	depleted
NCBI1601	Ligilactobacillus_agilis	Firmicutes	-2.6967	0.020161	0.040188	depleted
NCBI239935	Akkermansia_muciniphila	Verrucomicrobia	-3.0944	0.020392	0.04028	depleted
NCBI1221379	uncultured_Pseudoflavonifractor_sp.	Firmicutes	1.6278	0.020634	0.040556	enriched
NCBI33025	Phascolarctobacterium_faecium	Firmicutes	3.0014	0.023093	0.045167	enriched
NCBI33038	[Ruminococcus]_gnavus	Firmicutes	0.9572	0.0038936	0.0092472	non-signif
NCBI2479767	Blautia_sp._SC05B48	Firmicutes	0.89784	0.012093	0.025942	non-signif
NCBI1796635	Longicatena_caecimuris	Firmicutes	-0.65777	0.020183	0.040188	non-signif
NCBI2763056	Oscillibacter_sp._NSJ_62	Firmicutes	0.78002	0.020245	0.040188	non-signif
NCBI1883416	Halomonas_sp._1513	Proteobacteria	-2.7165	0.026227	0.051047	non-signif
NCBI2763669	Lachnospiraceae_bacterium_NSJ_38	Firmicutes	-1.819	0.027828	0.053901	non-signif
NCBI2826633	Myoviridae_sp._ctGRa7	Uroviricota	3.915	0.029051	0.055997	non-signif
NCBI2656510	Lactococcus_phage_proPhi2	Uroviricota	5.3177	0.031066	0.059593	non-signif
NCBI38018	Bacteriophage_sp.	unassigned	-0.76759	0.032182	0.061438	non-signif
NCBI1400053	Bacteroidales_bacterium_CF	Bacteroidetes	3.3247	0.035127	0.066741	non-signif
NCBI2825402	Siphoviridae_sp._ctF6o6	Uroviricota	6.1438	0.035808	0.067697	non-signif
NCBI2507161	Tissierella_sp._JN_28	Firmicutes	2.5073	0.036051	0.067697	non-signif
NCBI2666132	Desulfovibrio_sp._86	Proteobacteria	1.9601	0.036139	0.067697	non-signif
NCBI39485	Lachnospira_eligens	Firmicutes	-1.575	0.037093	0.069158	non-signif
NCBI2825508	Siphoviridae_sp._ctSA812	Uroviricota	2.2605	0.038631	0.071693	non-signif
NCBI2823316	Faecalicatena_sp._Marseille_Q4148	Firmicutes	0.61297	0.039	0.072041	non-signif
NCBI1509	Clostridium_sporogenes	Firmicutes	-5.2107	0.040361	0.074212	non-signif
NCBI1335	Streptococcus_equinus	Firmicutes	-4.3268	0.042301	0.077423	non-signif
NCBI2202568	Caudovirales_sp.	Uroviricota	0.92537	0.043143	0.078602	non-signif
NCBI245014	butyrate_producing_bacterium_SS3/4	Firmicutes	-1.4675	0.045438	0.082408	non-signif
NCBI471189	Gordonibacter_pamelaeae	Actinobacteria	1.4715	0.045842	0.082765	non-signif
NCBI2093742	Lachnospiraceae_bacterium_KM106_2	Firmicutes	-1.1952	0.046787	0.08409	non-signif
NCBI314100	uncultured_murine_large_bowel_bacterium_BAC_31B	unassigned	1.7846	0.047094	0.084262	non-signif
NCBI1297617	Intestinimonas_butyriciproducens	Firmicutes	2.0019	0.047946	0.085404	non-signif
NCBI2093856	Butyricimonas_faecalis	Bacteroidetes	-1.6684	0.052525	0.093144	non-signif
NCBI2041044	Eubacterium_maltosivorans	Firmicutes	-4.8656	0.05318	0.093889	non-signif
NCBI2584943	Longibaculum_sp._KGMB06250	Firmicutes	-1.9159	0.054612	0.095991	non-signif
NCBI910951	uncultured_Paraprevotella_sp.	Bacteroidetes	-2.9623	0.056109	0.098191	non-signif
NCBI39491	[Eubacterium]_rectale	Firmicutes	-0.63886	0.057806	0.10072	non-signif
NCBI1282	Staphylococcus_epidermidis	Firmicutes	3.0562	0.059177	0.10266	non-signif
NCBI52227	Prevotella_dentalis	Bacteroidetes	-3.8963	0.061771	0.10669	non-signif
NCBI2086585	Christensenella_sp._Marseille_P3954	Firmicutes	-0.89653	0.062062	0.10674	non-signif
NCBI84112	Eggerthella_lenta	Actinobacteria	1.202	0.063709	0.10892	non-signif
NCBI2830657	Clostridiaceae_bacterium_Marseille_Q4143	Firmicutes	1.8498	0.06388	0.10892	non-signif
NCBI2109688	Clostridiales_bacterium_CCNA10	Firmicutes	0.7712	0.066135	0.11229	non-signif
NCBI28095	Burkholderia_gladioli	Proteobacteria	-2.1823	0.066979	0.11314	non-signif
NCBI446660	Adlercreutzia_equolifaciens	Actinobacteria	1.3856	0.067225	0.11314	non-signif
NCBI329854	Bacteroides_intestinalis	Bacteroidetes	1.7381	0.067635	0.11314	non-signif
NCBI41413	Aspergillus_glaucus	Ascomycota	-3.674	0.067768	0.11314	non-signif
NCBI1348855	uncultured_bacterium_EB2	unassigned	1.8252	0.070179	0.11667	non-signif
NCBI303	Pseudomonas_putida	Proteobacteria	2.7239	0.070695	0.11704	non-signif
NCBI1177574	Prevotella_jejuni	Bacteroidetes	-2.0236	0.080843	0.13329	non-signif
NCBI2170413	Siphoviridae_sp.	Uroviricota	-0.53025	0.081452	0.13374	non-signif
NCBI197614	Streptococcus_pasteurianus	Firmicutes	3.9679	0.082305	0.13459	non-signif
NCBI12519	Intracisternal_A_type_particle_IAP	Artverviricota	2.2645	0.084862	0.13812	non-signif
NCBI2825587	Siphoviridae_sp._cteDy1	Uroviricota	5.0216	0.085197	0.13812	non-signif
NCBI82367	Paracoccus_pantotrophus	Proteobacteria	1.4161	0.085513	0.13812	non-signif
NCBI1604	Lactobacillus_amylovorus	Firmicutes	-3.4954	0.08585	0.13812	non-signif
NCBI39492	[Eubacterium]_siraeum	Firmicutes	-1.5858	0.090298	0.14469	non-signif
NCBI1529	Clostridium_cadaveris	Firmicutes	1.5521	0.091595	0.14619	non-signif
NCBI2877527	Blautia_sp._NBRC_113351	Firmicutes	0.66451	0.094043	0.14949	non-signif
NCBI2717699	bacterium_BFN5	unassigned	-1.9069	0.095673	0.15148	non-signif
NCBI1496	Clostridioides_difficile	Firmicutes	-0.53423	0.096442	0.15206	non-signif
NCBI2826662	Myoviridae_sp._ctWaE18	Uroviricota	3.4062	0.096799	0.15206	non-signif
NCBI2714358	Pusillimonas_faecalis	Firmicutes	-1.0055	0.098311	0.15383	non-signif
NCBI216816	Bifidobacterium_longum	Actinobacteria	-0.9761	0.10076	0.15704	non-signif
NCBI179636	Alicycliphilus_denitrificans	Proteobacteria	3.1363	0.10598	0.16454	non-signif
NCBI2093857	Dysosmobacter_welbionis	Firmicutes	0.6013	0.10808	0.16715	non-signif
NCBI1737424	Blautia_massiliensis	Firmicutes	-0.69042	0.10945	0.16861	non-signif
NCBI287	Pseudomonas_aeruginosa	Proteobacteria	2.96	0.11391	0.17481	non-signif
NCBI1596	Lactobacillus_gasseri	Firmicutes	1.8397	0.11638	0.17792	non-signif
NCBI28111	Bacteroides_eggerthii	Bacteroidetes	-0.96119	0.1188	0.18093	non-signif
NCBI74829	Pseudomonas_balearica	Proteobacteria	1.9265	0.12256	0.18594	non-signif
NCBI2825664	Siphoviridae_sp._ctneY2	Uroviricota	-2.8302	0.12418	0.18768	non-signif
NCBI2780922	Solibaculum_mannosilyticum	Firmicutes	-1.129	0.12535	0.18873	non-signif
NCBI47493	Limosilactobacillus_panis	Firmicutes	1.909	0.13384	0.20076	non-signif
NCBI671267	Phocaeicola_sartorii	Bacteroidetes	4.2825	0.13867	0.20722	non-signif
NCBI60172	Penicillium_solitum	Ascomycota	-3.0087	0.13959	0.20782	non-signif
NCBI1587	Lactobacillus_helveticus	Firmicutes	-1.1771	0.14035	0.20818	non-signif
NCBI154046	Hungatella_hathewayi	Firmicutes	1.0583	0.14504	0.21434	non-signif
NCBI2827803	Siphoviridae_sp._ctBLh2	Uroviricota	0.75917	0.15599	0.22967	non-signif
NCBI2763672	Lachnospiraceae_bacterium_sunii_NSJ_8	Firmicutes	0.41368	0.16033	0.2352	non-signif
NCBI245012	butyrate_producing_bacterium_SM4/1	Firmicutes	0.71151	0.16248	0.23661	non-signif
NCBI1161942	Ruminococcus_champanellensis	Firmicutes	-2.1101	0.16249	0.23661	non-signif
NCBI747	Pasteurella_multocida	Proteobacteria	-2.9285	0.169	0.2452	non-signif
NCBI28025	Bifidobacterium_animalis	Actinobacteria	-1.3491	0.17564	0.25392	non-signif
NCBI2764325	Eubacterium_sp._NSJ_61	Firmicutes	-0.68211	0.17682	0.2547	non-signif
NCBI53442	Eubacterium_callanderi	Firmicutes	0.79993	0.19174	0.27519	non-signif
NCBI2763022	Bacteroides_sp._M10	Bacteroidetes	-0.90092	0.19586	0.2801	non-signif
NCBI208479	Enterocloster_bolteae	Firmicutes	0.324	0.21517	0.30662	non-signif
NCBI2792224	Diaphorobacter_sp._JS3051	Proteobacteria	3.5782	0.21727	0.30851	non-signif
NCBI358220	Acidovorax_sp._KKS102	Proteobacteria	3.4562	0.23143	0.32672	non-signif
NCBI1288121	Alistipes_senegalensis	Bacteroidetes	-0.47806	0.23253	0.32672	non-signif
NCBI1924113	uncultured_Massilimicrobiota_sp.	Firmicutes	2.9103	0.23255	0.32672	non-signif
NCBI5544	Trichoderma_harzianum	Ascomycota	1.7449	0.23928	0.335	non-signif
NCBI671266	Adlercreutzia_caecimuris	Actinobacteria	1.0295	0.24991	0.34865	non-signif
NCBI2825644	Siphoviridae_sp._ctkkB9	Uroviricota	2.2003	0.25368	0.35267	non-signif
NCBI821	Phocaeicola_vulgatus	Bacteroidetes	-0.94194	0.26368	0.36531	non-signif
NCBI1632	Limosilactobacillus_oris	Firmicutes	-1.1124	0.27042	0.37334	non-signif
NCBI1623	Ligilactobacillus_ruminis	Firmicutes	0.81382	0.27154	0.37361	non-signif
NCBI1870985	Arabia_massiliensis	Actinobacteria	1.0008	0.27835	0.38166	non-signif
NCBI1747	Cutibacterium_acnes	Actinobacteria	0.735	0.27939	0.38177	non-signif
NCBI214856	Alistipes_finegoldii	Bacteroidetes	-0.5388	0.28366	0.38628	non-signif
NCBI1288	Staphylococcus_xylosus	Firmicutes	-2.452	0.28653	0.38886	non-signif
NCBI876091	uncultured_Oscillibacter_sp.	Firmicutes	0.61357	0.29111	0.39373	non-signif
NCBI33035	Blautia_producta	Firmicutes	0.42966	0.29504	0.39771	non-signif
NCBI1550024	Ruthenibacterium_lactatiformans	Firmicutes	0.46373	0.30351	0.4063	non-signif
NCBI2830675	Dysosmobacter_sp._Marseille_Q4140	Firmicutes	-0.51734	0.30378	0.4063	non-signif
NCBI40520	Blautia_obeum	Firmicutes	-0.76177	0.30451	0.4063	non-signif
NCBI109790	Lactobacillus_jensenii	Firmicutes	1.9555	0.30549	0.4063	non-signif
NCBI2109691	Lachnospiraceae_bacterium_GAM79	Firmicutes	-0.77426	0.31074	0.41191	non-signif
NCBI2109687	Oscillibacter_sp._PEA192	Firmicutes	-2.8665	0.32205	0.4255	non-signif
NCBI580026	Adlercreutzia_mucosicola	Actinobacteria	1.4603	0.32316	0.42555	non-signif
NCBI357276	Phocaeicola_dorei	Bacteroidetes	0.76166	0.3376	0.4431	non-signif
NCBI1869227	bacterium	unassigned	1.9114	0.34311	0.44885	non-signif
NCBI101201	Trichoderma_asperellum	Ascomycota	2.5133	0.34703	0.45249	non-signif
NCBI76775	Malassezia_restricta	Basidiomycota	1.9758	0.3551	0.46151	non-signif
NCBI194843	uncultured_Bacteroidales_bacterium	Bacteroidetes	0.62334	0.37158	0.48137	non-signif
NCBI166486	Roseburia_intestinalis	Firmicutes	-0.38087	0.37336	0.48211	non-signif
NCBI508451	Lactobacillus_taiwanensis	Firmicutes	1.1105	0.37932	0.48751	non-signif
NCBI301301	Roseburia_hominis	Firmicutes	-0.45317	0.37999	0.48751	non-signif
NCBI1982626	Faecalibacillus_intestinalis	Firmicutes	-1.56	0.38248	0.48914	non-signif
NCBI45133	Lasiodiplodia_theobromae	Ascomycota	-2.3919	0.38864	0.49542	non-signif
NCBI1591	Lactobacillus_sp.	Firmicutes	-1.3431	0.39245	0.49708	non-signif
NCBI1922302	uncultured_Beduini_sp.	Firmicutes	-1.5191	0.39349	0.49708	non-signif
NCBI32025	Helicobacter_hepaticus	Proteobacteria	-0.68316	0.39368	0.49708	non-signif
NCBI904998	uncultured_Enterorhabdus_sp.	Actinobacteria	0.64325	0.39527	0.49752	non-signif
NCBI2003188	Parolsenella_catena	Actinobacteria	2.4539	0.39679	0.49786	non-signif
NCBI2755405	Bacteroides_sp._CACC_737	Bacteroidetes	0.67026	0.40463	0.50611	non-signif
NCBI984962	Heterobasidion_irregulare	Basidiomycota	0.94852	0.40744	0.50802	non-signif
NCBI2825668	Siphoviridae_sp._ctoOf8	Uroviricota	-1.1512	0.41075	0.51055	non-signif
NCBI674529	Bacteroides_faecis	Bacteroidetes	-1.055	0.4141	0.51312	non-signif
NCBI544645	Butyricimonas_virosa	Bacteroidetes	0.6985	0.41543	0.51318	non-signif
NCBI195	Campylobacter_coli	Proteobacteria	1.1718	0.42952	0.52894	non-signif
NCBI712982	Lachnospiraceae_bacterium_oral_taxon_096	Firmicutes	0.43896	0.43366	0.5324	non-signif
NCBI1546149	Diaphorobacter_polyhydroxybutyrativorans	Proteobacteria	2.2698	0.43592	0.53298	non-signif
NCBI1729681	uncultured_Faecalibaculum_sp.	Firmicutes	0.51771	0.4368	0.53298	non-signif
NCBI197	Campylobacter_jejuni	Proteobacteria	-2.2178	0.44758	0.54447	non-signif
NCBI2039784	Mus_musculus_picornavirus	Pisuviricota	-0.65616	0.45037	0.54619	non-signif
NCBI2714355	Vescimonas_coprocola	Firmicutes	-0.51099	0.45289	0.54759	non-signif
NCBI853	Faecalibacterium_prausnitzii	Firmicutes	0.2439	0.45583	0.54948	non-signif
NCBI2676062	Erysipelotrichaceae_bacterium_66202529	Firmicutes	1.1246	0.47588	0.57192	non-signif
NCBI1796620	Acutalibacter_muris	Firmicutes	-2.0354	0.48056	0.5758	non-signif
NCBI29523	Bacteroides_sp.	Bacteroidetes	1.2857	0.49223	0.58802	non-signif
NCBI2690837	Eggerthella_guodeyinii	Actinobacteria	-0.93859	0.49567	0.59036	non-signif
NCBI410072	Coprococcus_comes	Firmicutes	0.19589	0.49899	0.59255	non-signif
NCBI2686385	Lactobacillus_phage_JNU_P7	Uroviricota	1.4149	0.50195	0.5943	non-signif
NCBI162156	uncultured_Bacteroides_sp.	Bacteroidetes	-1.1957	0.50524	0.59642	non-signif
NCBI239364	uncultured_human_fecal_virus	unassigned	-0.30206	0.51262	0.60335	non-signif
NCBI411486	Clostridium_sp._M62/1	Firmicutes	-0.41438	0.51961	0.60978	non-signif
NCBI2582830	Enterococcus_sp._M190262	Firmicutes	-1.167	0.5219	0.61067	non-signif
NCBI266	Paracoccus_denitrificans	Proteobacteria	1.0887	0.52684	0.61465	non-signif
NCBI2714353	Vescimonas_fastidiosa	Firmicutes	-0.82911	0.54959	0.63932	non-signif
NCBI2827604	Myoviridae_sp._ct7CH26	Uroviricota	1.4413	0.55829	0.64594	non-signif
NCBI292800	Flavonifractor_plautii	Firmicutes	0.19505	0.55852	0.64594	non-signif
NCBI1326	Streptococcus_acidominimus	Firmicutes	-0.61267	0.56202	0.64811	non-signif
NCBI52242	Lactobacillus_gallinarum	Firmicutes	1.6133	0.56599	0.65081	non-signif
NCBI1841863	Gordonibacter_massiliensis	Actinobacteria	0.70623	0.57449	0.65868	non-signif
NCBI285	Comamonas_testosteroni	Proteobacteria	1.4099	0.58759	0.66998	non-signif
NCBI2086584	Massilistercora_timonensis	Firmicutes	0.3127	0.58864	0.66998	non-signif
NCBI85831	Bacteroides_acidifaciens	Bacteroidetes	0.37467	0.58938	0.66998	non-signif
NCBI2709390	Bacteroides_sp._ZJ_18	Bacteroidetes	-0.41568	0.60865	0.68992	non-signif
NCBI1613	Limosilactobacillus_fermentum	Firmicutes	0.39348	0.61647	0.69681	non-signif
NCBI1871021	Lachnoclostridium_phocaeense	Firmicutes	-0.19697	0.63787	0.71895	non-signif
NCBI2787628	Treponema_peruense	Spirochaetes	-0.57557	0.6463	0.7264	non-signif
NCBI33945	Enterococcus_avium	Firmicutes	0.38739	0.65291	0.73177	non-signif
NCBI2763670	Lachnospiraceae_bacterium_NSJ_4	Firmicutes	0.52872	0.65803	0.73545	non-signif
NCBI2707299	Adlercreutzia_hattorii	Actinobacteria	0.28537	0.66266	0.73855	non-signif
NCBI33043	Coprococcus_eutactus	Firmicutes	-0.19864	0.6687	0.7432	non-signif
NCBI28446	Anaerotignum_propionicum	Firmicutes	-0.35051	0.69313	0.76752	non-signif
NCBI820	Bacteroides_uniformis	Bacteroidetes	0.28344	0.69444	0.76752	non-signif
NCBI47678	Bacteroides_caccae	Bacteroidetes	-0.20078	0.69635	0.76752	non-signif
NCBI165185	uncultured_Eubacterium_sp.	Firmicutes	-0.7743	0.72021	0.78846	non-signif
NCBI747645	Parvibacter_caecicola	Actinobacteria	0.67649	0.72027	0.78846	non-signif
NCBI400065	Streptococcus_merionis	Firmicutes	0.49355	0.72127	0.78846	non-signif
NCBI83683	Lactobacillus_amylolyticus	Firmicutes	0.53543	0.72819	0.79384	non-signif
NCBI2825501	Siphoviridae_sp._ctRGt12	Uroviricota	0.15482	0.73184	0.79565	non-signif
NCBI2884447	Bacteroides_sp._KGMB10229	Bacteroidetes	-0.49838	0.73409	0.79593	non-signif
NCBI2585119	Alistipes_dispar	Bacteroidetes	0.13436	0.77379	0.8367	non-signif
NCBI2695882	Lactobacillus_sp._3B(2020)	Firmicutes	-0.32285	0.77648	0.83733	non-signif
NCBI1805714	Christensenella_massiliensis	Firmicutes	0.41874	0.78084	0.83977	non-signif
NCBI29347	[Clostridium]_scindens	Firmicutes	-0.066729	0.78787	0.84467	non-signif
NCBI2785531	Bacteroides_sp._HF_162	Bacteroidetes	0.16764	0.78963	0.84467	non-signif
NCBI2364787	Alistipes_megaguti	Bacteroidetes	0.11125	0.7961	0.84932	non-signif
NCBI1625777	uncultured_bacterium_BD_contig02088	unassigned	-0.32519	0.80214	0.85348	non-signif
NCBI1307	Streptococcus_suis	Firmicutes	0.19887	0.80447	0.85368	non-signif
NCBI658143	uncultured_Tenericutes_bacterium	Tenericutes	0.38764	0.82151	0.86945	non-signif
NCBI328814	Alistipes_shahii	Bacteroidetes	-0.095231	0.8237	0.86947	non-signif
NCBI2682776	Eggerthellaceae_bacterium_zg_886	Actinobacteria	0.26883	0.83025	0.87406	non-signif
NCBI2827671	Myoviridae_sp._ctHMa1	Uroviricota	0.27142	0.84308	0.88523	non-signif
NCBI328812	Parabacteroides_goldsteinii	Bacteroidetes	0.14261	0.8517	0.89194	non-signif
NCBI28026	Bifidobacterium_pseudocatenulatum	Actinobacteria	-0.090226	0.855	0.89305	non-signif
NCBI278065	uncultured_Mogibacterium_sp.	Firmicutes	0.22319	0.85818	0.89403	non-signif
NCBI1335613	Gordonibacter_urolithinfaciens	Actinobacteria	-0.24835	0.87364	0.90777	non-signif
NCBI1296	Mammaliicoccus_sciuri	Firmicutes	0.329	0.88122	0.91327	non-signif
NCBI85336	Rothia_nasimurium	Actinobacteria	0.24744	0.88617	0.91602	non-signif
NCBI89153	[Clostridium]_hylemonae	Firmicutes	-0.11862	0.88942	0.917	non-signif
NCBI881	Desulfovibrio_vulgaris	Proteobacteria	-0.21002	0.90076	0.9245	non-signif
NCBI2826609	Myoviridae_sp._ct3Sw5	Uroviricota	-0.29774	0.90133	0.9245	non-signif
NCBI2107999	Lactobacillus_paragasseri	Firmicutes	0.12952	0.92979	0.94982	non-signif
NCBI2528203	Bacteroides_sp._A1C1	Bacteroidetes	0.075959	0.93159	0.94982	non-signif
NCBI165179	Prevotella_copri	Bacteroidetes	0.14043	0.93315	0.94982	non-signif
NCBI1944646	Phoenicibacter_congonensis	Actinobacteria	-0.056044	0.94026	0.95438	non-signif
NCBI1531	Enterocloster_clostridioformis	Firmicutes	0.037903	0.94431	0.95438	non-signif
NCBI2594789	Lachnospiraceae_bacterium_KGMB03038	Firmicutes	-0.063863	0.94481	0.95438	non-signif
NCBI1834196	Lachnoclostridium_sp._YL32	Firmicutes	-0.13017	0.96402	0.97072	non-signif
NCBI2792859	Bacteroides_sp._KGMB07931	Bacteroidetes	-0.059085	0.96585	0.97072	non-signif
NCBI158836	Enterobacter_hormaechei	Proteobacteria	0.10788	0.9699	0.97234	non-signif
NCBI626937	Christensenella_minuta	Firmicutes	-0.059883	0.9759	0.9759	non-signif

## Sheet: LEfSe
#TAXONOMY	Species	Phylum	LDA	P-values	FDR	Trend in MHO (LDA<-2 or LDA>2, FDR<0.05)
NCBI77133	uncultured_bacterium	unassigned	-5.18	0.0039478	0.016757	depleted
NCBI2576606	Duncaniella_sp._B8	Bacteroidetes	-5.11	0.0039478	0.016757	depleted
NCBI2530390	Muribaculum_gordoncarteri	Bacteroidetes	-4.95	0.0039478	0.016757	depleted
NCBI2518971	Duncaniella_dubosii	Bacteroidetes	-4.81	0.0039478	0.016757	depleted
NCBI1796646	Muribaculum_intestinale	Bacteroidetes	-4.7	0.0039478	0.016757	depleted
NCBI823	Parabacteroides_distasonis	Bacteroidetes	-4.35	0.0039478	0.016757	depleted
NCBI1329523	uncultured_bacterium_BAC25G1	unassigned	-4.31	0.0039478	0.016757	depleted
NCBI1834205	Burkholderiales_bacterium_YL45	Proteobacteria	-4.26	0.002093	0.016757	depleted
NCBI2530392	Duncaniella_sp._C9	Bacteroidetes	-4.1	0.0028017	0.016757	depleted
NCBI2202567	Podoviridae_sp.	Uroviricota	-4.04	0.0039478	0.016757	depleted
NCBI818	Bacteroides_thetaiotaomicron	Bacteroidetes	-3.75	0.0039478	0.016757	depleted
NCBI1918613	uncultured_Muribaculum_sp.	Bacteroidetes	-3.53	0.0039478	0.016757	depleted
NCBI1329522	uncultured_bacterium_BAC10G6	unassigned	-3.42	0.0039478	0.016757	depleted
NCBI46503	Parabacteroides_merdae	Bacteroidetes	-3.33	0.0039478	0.016757	depleted
NCBI817	Bacteroides_fragilis	Bacteroidetes	-3.27	0.0039478	0.016757	depleted
NCBI2768039	uncultured_Duncaniella_sp.	Bacteroidetes	-3.25	0.002093	0.016757	depleted
NCBI2585118	Alistipes_communis	Bacteroidetes	-3.16	0.0039478	0.016757	depleted
NCBI314101	uncultured_murine_large_bowel_bacterium_BAC_54B	unassigned	-3.06	0.0039478	0.016757	depleted
NCBI397865	Barnesiella_viscericola	Bacteroidetes	-3.04	0.0039478	0.016757	depleted
NCBI59620	uncultured_Clostridium_sp.	Firmicutes	-2.96	0.0038849	0.016757	depleted
NCBI387661	Parabacteroides_johnsonii	Bacteroidetes	-2.96	0.0039478	0.016757	depleted
NCBI387090	Phocaeicola_coprophilus	Bacteroidetes	-2.96	0.0039478	0.016757	depleted
NCBI28118	Odoribacter_splanchnicus	Bacteroidetes	-2.95	0.0039478	0.016757	depleted
NCBI376805	Phocaeicola_salanitronis	Bacteroidetes	-2.66	0.0039478	0.016757	depleted
NCBI2606626	Sodaliphilus_pleomorphus	Bacteroidetes	-2.61	0.0039478	0.016757	depleted
NCBI1737424	Blautia_massiliensis	Firmicutes	-2.58	0.0039478	0.016757	depleted
NCBI2831617	CrAss_like_virus_sp.	Uroviricota	-2.52	0.0038849	0.016757	depleted
NCBI2650158	Bacteroides_luhongzhouii	Bacteroidetes	-2.48	0.0039478	0.016757	depleted
NCBI368003	uncultured_Rikenella_sp.	Bacteroidetes	-2.47	0.002093	0.016757	depleted
NCBI1131822	uncultured_Akkermansia_sp._SMG25	Verrucomicrobia	-2.42	0.002093	0.016757	depleted
NCBI2650157	Bacteroides_zhangwenhongi	Bacteroidetes	-2.35	0.0039478	0.016757	depleted
NCBI538949	uncultured_Alistipes_sp.	Bacteroidetes	-2.31	0.0039478	0.016757	depleted
NCBI208544	uncultured_Burkholderiales_bacterium	Proteobacteria	-2.3	0.002093	0.016757	depleted
NCBI331630	uncultured_Erysipelotrichaceae_bacterium	Firmicutes	-2.29	0.002093	0.016757	depleted
NCBI910951	uncultured_Paraprevotella_sp.	Bacteroidetes	-2.23	0.0033456	0.016757	depleted
NCBI246787	Bacteroides_cellulosilyticus	Bacteroidetes	-2.13	0.0039478	0.016757	depleted
NCBI60246	Helicobacter_ganmani	Proteobacteria	-2.1	0.002093	0.016757	depleted
NCBI2301481	uncultured_Muribaculaceae_bacterium	Bacteroidetes	-2.02	0.002093	0.016757	depleted
NCBI2610895	Flintibacter_sp._KGMB00164	Firmicutes	2	0.0039478	0.016757	enriched
NCBI1363	Lactococcus_garvieae	Firmicutes	2.08	0.0039478	0.016757	enriched
NCBI1334	Streptococcus_dysgalactiae	Firmicutes	2.24	0.0028017	0.016757	enriched
NCBI39483	Faecalitalea_cylindroides	Firmicutes	2.24	0.0038849	0.016757	enriched
NCBI1366	Lactococcus_raffinolactis	Firmicutes	2.3	0.002093	0.016757	enriched
NCBI246144	Enterococcus_italicus	Firmicutes	2.36	0.002093	0.016757	enriched
NCBI344338	uncultured_Firmicutes_bacterium	Firmicutes	2.36	0.0039478	0.016757	enriched
NCBI39488	Anaerobutyricum_hallii	Firmicutes	2.38	0.0039478	0.016757	enriched
NCBI213	Helicobacter_cinaedi	Proteobacteria	2.38	0.0039478	0.016757	enriched
NCBI1871335	uncultured_Erysipelatoclostridium_sp.	Firmicutes	2.59	0.0038849	0.016757	enriched
NCBI1547	Erysipelatoclostridium_ramosum	Firmicutes	2.77	0.0039478	0.016757	enriched
NCBI1308	Streptococcus_thermophilus	Firmicutes	2.83	0.002093	0.016757	enriched
NCBI35345	Lactococcus_phage_TP901_1	Uroviricota	2.89	0.002093	0.016757	enriched
NCBI901	Desulfovibrio_piger	Proteobacteria	3.14	0.0039478	0.016757	enriched
NCBI116085	Coprococcus_catus	Firmicutes	3.15	0.0039478	0.016757	enriched
NCBI172733	uncultured_Eubacteriales_bacterium	Firmicutes	3.19	0.0039478	0.016757	enriched
NCBI1352	Enterococcus_faecium	Firmicutes	3.28	0.0039478	0.016757	enriched
NCBI1359	Lactococcus_cremoris	Firmicutes	3.33	0.0033456	0.016757	enriched
NCBI657323	Ruminococcus_sp._SR1/5	Firmicutes	3.55	0.0036999	0.016757	enriched
NCBI44742	Desulfovibrio_fairfieldensis	Proteobacteria	3.66	0.0039478	0.016757	enriched
NCBI1115758	Romboutsia_ilealis	Firmicutes	3.99	0.0033456	0.016757	enriched
NCBI1358	Lactococcus_lactis	Firmicutes	5.31	0.0039478	0.016757	enriched
NCBI2830668	Atopobiaceae_bacterium_P1	Actinobacteria	5.63	0.0039478	0.016757	enriched
NCBI297316	uncultured_Turicibacter_sp.	Firmicutes	-3.12	0.0047627	0.019591	depleted
NCBI239935	Akkermansia_muciniphila	Verrucomicrobia	-5.21	0.0064853	0.021564	depleted
NCBI1796613	Bacteroides_caecimuris	Bacteroidetes	-4.76	0.0064853	0.021564	depleted
NCBI371601	Bacteroides_xylanisolvens	Bacteroidetes	-3.91	0.0064853	0.021564	depleted
NCBI2202564	Myoviridae_sp.	Uroviricota	-3.9	0.0064853	0.021564	depleted
NCBI328813	Alistipes_onderdonkii	Bacteroidetes	-3.26	0.0064853	0.021564	depleted
NCBI2825477	Siphoviridae_sp._ctOCb13	Uroviricota	-2.3	0.0063923	0.021564	depleted
NCBI1796635	Longicatena_caecimuris	Firmicutes	-2.19	0.0064853	0.021564	depleted
NCBI1314	Streptococcus_pyogenes	Firmicutes	-2.06	0.0060273	0.021564	depleted
NCBI2109685	Olsenella_sp._GAM18	Actinobacteria	2.37	0.0055875	0.021564	enriched
NCBI631220	Desulfovibrio_sp._G11	Proteobacteria	3.2	0.0064853	0.021564	enriched
NCBI1796616	Blautia_pseudococcoides	Firmicutes	3.31	0.0064853	0.021564	enriched
NCBI1898203	Lachnospiraceae_bacterium	Firmicutes	3.46	0.0064853	0.021564	enriched
NCBI76936	Helicobacter_typhlonius	Proteobacteria	4.81	0.0064853	0.021564	enriched
NCBI1702221	Faecalibaculum_rodentium	Firmicutes	5.73	0.0064853	0.021564	enriched
NCBI1508644	Candidatus_Arthromitus_sp._SFB_mouse_NL	Firmicutes	-2.57	0.0073971	0.022026	depleted
NCBI69824	[Clostridium]_cocleatum	Firmicutes	2.38	0.0073971	0.022026	enriched
NCBI747656	Streptococcus_danieliae	Firmicutes	2.21	0.0091059	0.026715	enriched
NCBI1622	Ligilactobacillus_murinus	Firmicutes	-5.27	0.010406	0.029238	depleted
NCBI1694	Bifidobacterium_pseudolongum	Actinobacteria	-5.04	0.010406	0.029238	depleted
NCBI28116	Bacteroides_ovatus	Bacteroidetes	-3.35	0.010406	0.029238	depleted
NCBI53345	Enterococcus_durans	Firmicutes	2.31	0.013195	0.036309	enriched
NCBI821	Phocaeicola_vulgatus	Bacteroidetes	-3.85	0.016309	0.041714	depleted
NCBI1605	Ligilactobacillus_animalis	Firmicutes	-3.36	0.016309	0.041714	depleted
NCBI38018	Bacteriophage_sp.	unassigned	-3.06	0.016309	0.041714	depleted
NCBI1712675	Turicibacter_sp._H121	Firmicutes	-2.84	0.016122	0.041714	depleted
NCBI2584943	Longibaculum_sp._KGMB06250	Firmicutes	-2.44	0.016122	0.041714	depleted
NCBI1685	Bifidobacterium_breve	Actinobacteria	2.12	0.016309	0.041714	enriched

## Sheet: Wilcoxon Test
#TAXONOMY	Species	Phylum	P-values	FDR	Trend in MHO (FDR<0.05)
NCBI116085	Coprococcus_catus	Firmicutes	0.0021645	0.015614	enriched
NCBI1329522	uncultured_bacterium_BAC10G6	unassigned	0.0021645	0.015614	depleted
NCBI1329523	uncultured_bacterium_BAC25G1	unassigned	0.0021645	0.015614	depleted
NCBI1352	Enterococcus_faecium	Firmicutes	0.0021645	0.015614	enriched
NCBI135569	Helicobacter_apodemus	Proteobacteria	0.0021645	0.015614	enriched
NCBI1358	Lactococcus_lactis	Firmicutes	0.0021645	0.015614	enriched
NCBI1363	Lactococcus_garvieae	Firmicutes	0.0021645	0.015614	enriched
NCBI1547	Erysipelatoclostridium_ramosum	Firmicutes	0.0021645	0.015614	enriched
NCBI172733	uncultured_Eubacteriales_bacterium	Firmicutes	0.0021645	0.015614	enriched
NCBI1737424	Blautia_massiliensis	Firmicutes	0.0021645	0.015614	depleted
NCBI1796646	Muribaculum_intestinale	Bacteroidetes	0.0021645	0.015614	depleted
NCBI1918613	uncultured_Muribaculum_sp.	Bacteroidetes	0.0021645	0.015614	depleted
NCBI213	Helicobacter_cinaedi	Proteobacteria	0.0021645	0.015614	enriched
NCBI2202567	Podoviridae_sp.	Uroviricota	0.0021645	0.015614	depleted
NCBI246787	Bacteroides_cellulosilyticus	Bacteroidetes	0.0021645	0.015614	depleted
NCBI2518971	Duncaniella_dubosii	Bacteroidetes	0.0021645	0.015614	depleted
NCBI2530390	Muribaculum_gordoncarteri	Bacteroidetes	0.0021645	0.015614	depleted
NCBI2576606	Duncaniella_sp._B8	Bacteroidetes	0.0021645	0.015614	depleted
NCBI2583452	Amedibacterium_intestinale	Firmicutes	0.0021645	0.015614	depleted
NCBI2585118	Alistipes_communis	Bacteroidetes	0.0021645	0.015614	depleted
NCBI2606626	Sodaliphilus_pleomorphus	Bacteroidetes	0.0021645	0.015614	depleted
NCBI2610895	Flintibacter_sp._KGMB00164	Firmicutes	0.0021645	0.015614	enriched
NCBI2650157	Bacteroides_zhangwenhongi	Bacteroidetes	0.0021645	0.015614	depleted
NCBI2650158	Bacteroides_luhongzhouii	Bacteroidetes	0.0021645	0.015614	depleted
NCBI28118	Odoribacter_splanchnicus	Bacteroidetes	0.0021645	0.015614	depleted
NCBI2830668	Atopobiaceae_bacterium_P1	Actinobacteria	0.0021645	0.015614	enriched
NCBI314101	uncultured_murine_large_bowel_bacterium_BAC_54B	unassigned	0.0021645	0.015614	depleted
NCBI344338	uncultured_Firmicutes_bacterium	Firmicutes	0.0021645	0.015614	enriched
NCBI376805	Phocaeicola_salanitronis	Bacteroidetes	0.0021645	0.015614	depleted
NCBI387090	Phocaeicola_coprophilus	Bacteroidetes	0.0021645	0.015614	depleted
NCBI387661	Parabacteroides_johnsonii	Bacteroidetes	0.0021645	0.015614	depleted
NCBI39488	Anaerobutyricum_hallii	Firmicutes	0.0021645	0.015614	enriched
NCBI397865	Barnesiella_viscericola	Bacteroidetes	0.0021645	0.015614	depleted
NCBI44742	Desulfovibrio_fairfieldensis	Proteobacteria	0.0021645	0.015614	enriched
NCBI46503	Parabacteroides_merdae	Bacteroidetes	0.0021645	0.015614	depleted
NCBI46506	Bacteroides_stercoris	Bacteroidetes	0.0021645	0.015614	depleted
NCBI538949	uncultured_Alistipes_sp.	Bacteroidetes	0.0021645	0.015614	depleted
NCBI77133	uncultured_bacterium	unassigned	0.0021645	0.015614	depleted
NCBI817	Bacteroides_fragilis	Bacteroidetes	0.0021645	0.015614	depleted
NCBI818	Bacteroides_thetaiotaomicron	Bacteroidetes	0.0021645	0.015614	depleted
NCBI823	Parabacteroides_distasonis	Bacteroidetes	0.0021645	0.015614	depleted
NCBI901	Desulfovibrio_piger	Proteobacteria	0.0021645	0.015614	enriched
NCBI2825822	virus_sp._ctoYX9	unassigned	0.0025153	0.015614	depleted
NCBI1926676	uncultured_Prevotellamassilia_sp.	Bacteroidetes	0.0026713	0.015614	depleted
NCBI1471923	uncultured_bacterium_DCM003Cefta01	unassigned	0.0027245	0.015614	depleted
NCBI151276	Bacteroides_coprosuis	Bacteroidetes	0.0027245	0.015614	depleted
NCBI1545742	uncultured_Christensenella_sp.	Firmicutes	0.0027245	0.015614	depleted
NCBI1639	Listeria_monocytogenes	Firmicutes	0.0027245	0.015614	enriched
NCBI1131822	uncultured_Akkermansia_sp._SMG25	Verrucomicrobia	0.0027784	0.015614	depleted
NCBI1263098	uncultured_Parasutterella_sp.	Proteobacteria	0.0027784	0.015614	depleted
NCBI1308	Streptococcus_thermophilus	Firmicutes	0.0027784	0.015614	enriched
NCBI1364	Lactococcus_piscium	Firmicutes	0.0027784	0.015614	enriched
NCBI1366	Lactococcus_raffinolactis	Firmicutes	0.0027784	0.015614	enriched
NCBI1398	Weizmannia_coagulans	Firmicutes	0.0027784	0.015614	depleted
NCBI1633	Limosilactobacillus_vaginalis	Firmicutes	0.0027784	0.015614	depleted
NCBI1689265	uncultured_Intestinimonas_sp.	Firmicutes	0.0027784	0.015614	depleted
NCBI1769424	Limosilactobacillus_caviae	Firmicutes	0.0027784	0.015614	depleted
NCBI182096	Aspergillus_chevalieri	Ascomycota	0.0027784	0.015614	depleted
NCBI1834205	Burkholderiales_bacterium_YL45	Proteobacteria	0.0027784	0.015614	depleted
NCBI1899017	Candidatus_Melainabacteria_bacterium_MEL.A1	CandidatusMelainabacteria	0.0027784	0.015614	depleted
NCBI208544	uncultured_Burkholderiales_bacterium	Proteobacteria	0.0027784	0.015614	depleted
NCBI2301481	uncultured_Muribaculaceae_bacterium	Bacteroidetes	0.0027784	0.015614	depleted
NCBI2304699	uncultured_Pseudoclostridium_sp.	Firmicutes	0.0027784	0.015614	depleted
NCBI246144	Enterococcus_italicus	Firmicutes	0.0027784	0.015614	enriched
NCBI2768039	uncultured_Duncaniella_sp.	Bacteroidetes	0.0027784	0.015614	depleted
NCBI331630	uncultured_Erysipelotrichaceae_bacterium	Firmicutes	0.0027784	0.015614	depleted
NCBI35241	Lactococcus_phage_Tuc2009	Uroviricota	0.0027784	0.015614	enriched
NCBI35345	Lactococcus_phage_TP901_1	Uroviricota	0.0027784	0.015614	enriched
NCBI368003	uncultured_Rikenella_sp.	Bacteroidetes	0.0027784	0.015614	depleted
NCBI51019	Aspergillus_heteromorphus	Ascomycota	0.0027784	0.015614	depleted
NCBI60246	Helicobacter_ganmani	Proteobacteria	0.0027784	0.015614	depleted
NCBI58231	Treponema_medium	Spirochaetes	0.0036009	0.018025	depleted
NCBI102684	Streptococcus_infantarius	Firmicutes	0.0036645	0.018025	enriched
NCBI1334	Streptococcus_dysgalactiae	Firmicutes	0.0036645	0.018025	enriched
NCBI2025876	Parabacteroides_sp._CT06	Bacteroidetes	0.0036645	0.018025	depleted
NCBI2530392	Duncaniella_sp._C9	Bacteroidetes	0.0036645	0.018025	depleted
NCBI2219103	Inoviridae_sp.	Hofneiviricota	0.0041972	0.018025	depleted
NCBI1501392	Coprobacter_secundus	Bacteroidetes	0.004329	0.018025	depleted
NCBI1702221	Faecalibaculum_rodentium	Firmicutes	0.004329	0.018025	enriched
NCBI1796613	Bacteroides_caecimuris	Bacteroidetes	0.004329	0.018025	depleted
NCBI1796616	Blautia_pseudococcoides	Firmicutes	0.004329	0.018025	enriched
NCBI1796635	Longicatena_caecimuris	Firmicutes	0.004329	0.018025	depleted
NCBI1898203	Lachnospiraceae_bacterium	Firmicutes	0.004329	0.018025	enriched
NCBI2093856	Butyricimonas_faecalis	Bacteroidetes	0.004329	0.018025	depleted
NCBI2202564	Myoviridae_sp.	Uroviricota	0.004329	0.018025	depleted
NCBI239935	Akkermansia_muciniphila	Verrucomicrobia	0.004329	0.018025	depleted
NCBI28133	Prevotella_nigrescens	Bacteroidetes	0.004329	0.018025	depleted
NCBI328813	Alistipes_onderdonkii	Bacteroidetes	0.004329	0.018025	depleted
NCBI33039	[Ruminococcus]_torques	Firmicutes	0.004329	0.018025	depleted
NCBI371601	Bacteroides_xylanisolvens	Bacteroidetes	0.004329	0.018025	depleted
NCBI631220	Desulfovibrio_sp._G11	Proteobacteria	0.004329	0.018025	enriched
NCBI76936	Helicobacter_typhlonius	Proteobacteria	0.004329	0.018025	enriched
NCBI876	Desulfovibrio_desulfuricans	Proteobacteria	0.004329	0.018025	enriched
NCBI1115758	Romboutsia_ilealis	Firmicutes	0.0043369	0.018025	enriched
NCBI1359	Lactococcus_cremoris	Firmicutes	0.0043369	0.018025	enriched
NCBI910951	uncultured_Paraprevotella_sp.	Bacteroidetes	0.0043369	0.018025	depleted
NCBI1661	Trueperella_pyogenes	Actinobacteria	0.0046065	0.01813	depleted
NCBI104955	Limosilactobacillus_frumenti	Firmicutes	0.0046977	0.01813	depleted
NCBI28123	Porphyromonas_asaccharolytica	Bacteroidetes	0.0046977	0.01813	depleted
NCBI657323	Ruminococcus_sp._SR1/5	Firmicutes	0.0047718	0.01813	enriched
NCBI2662363	Alistipes_sp._dk3624	Bacteroidetes	0.004922	0.01813	depleted
NCBI1537267	Halorubrum_sp._SP9	Euryarchaeota	0.0049981	0.01813	enriched
NCBI1871335	uncultured_Erysipelatoclostridium_sp.	Firmicutes	0.0049981	0.01813	enriched
NCBI2006921	Lactobacillus_phage_phiEF_1.1	Uroviricota	0.0049981	0.01813	depleted
NCBI2093742	Lachnospiraceae_bacterium_KM106_2	Firmicutes	0.0049981	0.01813	depleted
NCBI2831617	CrAss_like_virus_sp.	Uroviricota	0.0049981	0.01813	depleted
NCBI2841037	Eubacterium_sp._c_25	Firmicutes	0.0049981	0.01813	enriched
NCBI39483	Faecalitalea_cylindroides	Firmicutes	0.0049981	0.01813	enriched
NCBI454155	Paraprevotella_xylaniphila	Bacteroidetes	0.0049981	0.01813	depleted
NCBI59620	uncultured_Clostridium_sp.	Firmicutes	0.0049981	0.01813	depleted
NCBI1805478	Olsenella_timonensis	Actinobacteria	0.0054167	0.019471	enriched
NCBI51197	Syntrophobotulus_glycolicus	Firmicutes	0.0059379	0.021154	depleted
NCBI297316	uncultured_Turicibacter_sp.	Firmicutes	0.0061506	0.021718	depleted
NCBI2825013	Myoviridae_sp._ct0e511	Uroviricota	0.0065426	0.022899	depleted
NCBI2109685	Olsenella_sp._GAM18	Actinobacteria	0.0071548	0.024824	enriched
NCBI1314	Streptococcus_pyogenes	Firmicutes	0.007687	0.026441	depleted
NCBI1590	Lactiplantibacillus_plantarum	Firmicutes	0.0077763	0.026519	enriched
NCBI2825477	Siphoviridae_sp._ctOCb13	Uroviricota	0.008127	0.027022	depleted
NCBI39485	Lachnospira_eligens	Firmicutes	0.008127	0.027022	depleted
NCBI765821	uncultured_Blautia_sp.	Firmicutes	0.008127	0.027022	enriched
NCBI1622	Ligilactobacillus_murinus	Firmicutes	0.008658	0.027619	depleted
NCBI1694	Bifidobacterium_pseudolongum	Actinobacteria	0.008658	0.027619	depleted
NCBI28116	Bacteroides_ovatus	Bacteroidetes	0.008658	0.027619	depleted
NCBI2825118	Myoviridae_sp._ctWPU11	Uroviricota	0.008658	0.027619	enriched
NCBI291644	Bacteroides_salyersiae	Bacteroidetes	0.008658	0.027619	depleted
NCBI1507512	Romboutsia_hominis	Firmicutes	0.0094651	0.027619	enriched
NCBI1561023	Curtobacterium_sp._MR_MD2014	Actinobacteria	0.0094651	0.027619	depleted
NCBI1193534	uncultured_Flavonifractor_sp.	Firmicutes	0.0096217	0.027619	depleted
NCBI1353	Enterococcus_gallinarum	Firmicutes	0.0096217	0.027619	depleted
NCBI1508644	Candidatus_Arthromitus_sp._SFB_mouse_NL	Firmicutes	0.0096217	0.027619	depleted
NCBI1701370	uncultured_bacterium_40k7	unassigned	0.0096217	0.027619	enriched
NCBI2682970	uncultured_Candidatus_Melainabacteria_bacterium	CandidatusMelainabacteria	0.0096217	0.027619	depleted
NCBI2724150	Romboutsia_sp._CE17	Firmicutes	0.0096217	0.027619	enriched
NCBI2825395	Siphoviridae_sp._ctEJj1	Uroviricota	0.0096217	0.027619	depleted
NCBI2831678	Bacteroides_phage_LoVEphage	unassigned	0.0096217	0.027619	depleted
NCBI414771	Paenibacillus_donghaensis	Firmicutes	0.0096217	0.027619	enriched
NCBI557192	uncultured_Pseudobutyrivibrio_sp.	Firmicutes	0.0096217	0.027619	depleted
NCBI69824	[Clostridium]_cocleatum	Firmicutes	0.0096217	0.027619	enriched
NCBI91750	uncultured_Alphaproteobacteria_bacterium	Proteobacteria	0.0096217	0.027619	depleted
NCBI79604	Denitrobacterium_detoxificans	Actinobacteria	0.0099243	0.028284	depleted
NCBI747656	Streptococcus_danieliae	Firmicutes	0.011519	0.032596	enriched
NCBI1280	Staphylococcus_aureus	Firmicutes	0.012907	0.036266	enriched
NCBI153939	uncultured_sulfate_reducing_bacterium	unassigned	0.015152	0.040848	enriched
NCBI1605	Ligilactobacillus_animalis	Firmicutes	0.015152	0.040848	depleted
NCBI1685	Bifidobacterium_breve	Actinobacteria	0.015152	0.040848	enriched
NCBI245014	butyrate_producing_bacterium_SS3/4	Firmicutes	0.015152	0.040848	depleted
NCBI38018	Bacteriophage_sp.	unassigned	0.015152	0.040848	depleted
NCBI821	Phocaeicola_vulgatus	Bacteroidetes	0.015152	0.040848	depleted
NCBI521543	Clostridiaceae_bacterium_T2_RPP	Firmicutes	0.015385	0.041198	depleted
NCBI1883416	Halomonas_sp._1513	Proteobacteria	0.016059	0.042718	depleted
NCBI53345	Enterococcus_durans	Firmicutes	0.016711	0.044158	enriched
NCBI1502	Clostridium_perfringens	Firmicutes	0.018521	0.048618	enriched
NCBI301301	Roseburia_hominis	Firmicutes	0.019805	0.051211	non-signif
NCBI1712675	Turicibacter_sp._H121	Firmicutes	0.020022	0.051211	non-signif
NCBI2584943	Longibaculum_sp._KGMB06250	Firmicutes	0.020022	0.051211	non-signif
NCBI2830659	Clostridiaceae_bacterium_Marseille_Q4149	Firmicutes	0.020022	0.051211	non-signif
NCBI1155388	Clostridium_sp._C1	Firmicutes	0.02447	0.062187	non-signif
NCBI649756	Anaerostipes_hadrus	Firmicutes	0.024722	0.06243	non-signif
NCBI1177574	Prevotella_jejuni	Bacteroidetes	0.025974	0.062432	non-signif
NCBI2035	Curtobacterium_flaccumfaciens	Actinobacteria	0.025974	0.062432	non-signif
NCBI2109690	Lachnospiraceae_bacterium_Choco86	Firmicutes	0.025974	0.062432	non-signif
NCBI214856	Alistipes_finegoldii	Bacteroidetes	0.025974	0.062432	non-signif
NCBI2170413	Siphoviridae_sp.	Uroviricota	0.025974	0.062432	non-signif
NCBI28119	Bacteroides_zoogleoformans	Bacteroidetes	0.025974	0.062432	non-signif
NCBI291645	Bacteroides_nordii	Bacteroidetes	0.025974	0.062432	non-signif
NCBI74426	Collinsella_aerofaciens	Actinobacteria	0.025974	0.062432	non-signif
NCBI1335	Streptococcus_equinus	Firmicutes	0.028049	0.063043	non-signif
NCBI52227	Prevotella_dentalis	Bacteroidetes	0.028049	0.063043	non-signif
NCBI60172	Penicillium_solitum	Ascomycota	0.028049	0.063043	non-signif
NCBI133926	Olsenella_uli	Actinobacteria	0.028441	0.063043	non-signif
NCBI1505659	uncultured_Intestinibacter_sp.	Firmicutes	0.028441	0.063043	non-signif
NCBI154288	Turicibacter_sanguinis	Firmicutes	0.028441	0.063043	non-signif
NCBI1604	Lactobacillus_amylovorus	Firmicutes	0.028441	0.063043	non-signif
NCBI162	Treponema_phagedenis	Spirochaetes	0.028441	0.063043	non-signif
NCBI1868849	Lactococcus_phage_53801	Uroviricota	0.028441	0.063043	non-signif
NCBI2708053	Romboutsia_sp._13368	Firmicutes	0.028441	0.063043	non-signif
NCBI27350	Puccinia_striiformis	Basidiomycota	0.028441	0.063043	non-signif
NCBI2827689	Myoviridae_sp._ctVeR24	Uroviricota	0.028441	0.063043	non-signif
NCBI41413	Aspergillus_glaucus	Ascomycota	0.028441	0.063043	non-signif
NCBI49118	Candidatus_Arthromitus_sp._SFB_mouse	Firmicutes	0.028441	0.063043	non-signif
NCBI2763669	Lachnospiraceae_bacterium_NSJ_38	Firmicutes	0.029768	0.065622	non-signif
NCBI2717699	bacterium_BFN5	unassigned	0.033763	0.074019	non-signif
NCBI1624	Ligilactobacillus_salivarius	Firmicutes	0.035391	0.077165	non-signif
NCBI1427356	Hyphomicrobium_nitrativorans	Proteobacteria	0.036147	0.078384	non-signif
NCBI78448	Bifidobacterium_pullorum	Actinobacteria	0.041126	0.088698	non-signif
NCBI2764325	Eubacterium_sp._NSJ_61	Firmicutes	0.044951	0.096428	non-signif
NCBI28095	Burkholderia_gladioli	Proteobacteria	0.050044	0.10678	non-signif
NCBI1599	Latilactobacillus_sakei	Firmicutes	0.050461	0.10709	non-signif
NCBI1736	Eubacterium_limosum	Firmicutes	0.054241	0.11451	non-signif
NCBI303	Pseudomonas_putida	Proteobacteria	0.060079	0.12484	non-signif
NCBI215243	Exophiala_oligosperma	Ascomycota	0.060808	0.12484	non-signif
NCBI498019	[Candida]_auris	Ascomycota	0.060808	0.12484	non-signif
NCBI85336	Rothia_nasimurium	Actinobacteria	0.060856	0.12484	non-signif
NCBI1601	Ligilactobacillus_agilis	Firmicutes	0.06273	0.12484	non-signif
NCBI2202644	Microviridae_sp.	Phixviricota	0.063669	0.12484	non-signif
NCBI2039784	Mus_musculus_picornavirus	Pisuviricota	0.06414	0.12484	non-signif
NCBI195	Campylobacter_coli	Proteobacteria	0.06461	0.12484	non-signif
NCBI12519	Intracisternal_A_type_particle_IAP	Artverviricota	0.064692	0.12484	non-signif
NCBI1598	Limosilactobacillus_reuteri	Firmicutes	0.064935	0.12484	non-signif
NCBI2086585	Christensenella_sp._Marseille_P3954	Firmicutes	0.064935	0.12484	non-signif
NCBI2109691	Lachnospiraceae_bacterium_GAM79	Firmicutes	0.064935	0.12484	non-signif
NCBI2714358	Pusillimonas_faecalis	Firmicutes	0.064935	0.12484	non-signif
NCBI2763667	Lachnospiraceae_bacterium_NSJ_29	Firmicutes	0.064935	0.12484	non-signif
NCBI33959	Lactobacillus_johnsonii	Firmicutes	0.064935	0.12484	non-signif
NCBI39491	[Eubacterium]_rectale	Firmicutes	0.064935	0.12484	non-signif
NCBI671266	Adlercreutzia_caecimuris	Actinobacteria	0.064935	0.12484	non-signif
NCBI84030	Lacrimispora_saccharolytica	Firmicutes	0.064935	0.12484	non-signif
NCBI1579	Lactobacillus_acidophilus	Firmicutes	0.065081	0.12484	non-signif
NCBI1444684	Nitrosomonas_stercoris	Proteobacteria	0.072905	0.13671	non-signif
NCBI1509	Clostridium_sporogenes	Firmicutes	0.07401	0.13671	non-signif
NCBI2041044	Eubacterium_maltosivorans	Firmicutes	0.07401	0.13671	non-signif
NCBI2656510	Lactococcus_phage_proPhi2	Uroviricota	0.07401	0.13671	non-signif
NCBI293326	uncultured_Acetivibrio_sp.	Firmicutes	0.07401	0.13671	non-signif
NCBI573	Klebsiella_pneumoniae	Proteobacteria	0.07401	0.13671	non-signif
NCBI84024	Clostridium_disporicum	Firmicutes	0.07401	0.13671	non-signif
NCBI926829	uncultured_Dehalobacterium_sp.	Firmicutes	0.07401	0.13671	non-signif
NCBI35760	Bifidobacterium_choerinum	Actinobacteria	0.077648	0.14277	non-signif
NCBI2582830	Enterococcus_sp._M190262	Firmicutes	0.081262	0.14873	non-signif
NCBI165185	uncultured_Eubacterium_sp.	Firmicutes	0.087399	0.15923	non-signif
NCBI197614	Streptococcus_pasteurianus	Firmicutes	0.089823	0.16291	non-signif
NCBI626932	Alistipes_indistinctus	Bacteroidetes	0.090412	0.16323	non-signif
NCBI1871022	Parolsenella_massiliensis	Actinobacteria	0.092125	0.1636	non-signif
NCBI2107999	Lactobacillus_paragasseri	Firmicutes	0.092125	0.1636	non-signif
NCBI2763022	Bacteroides_sp._M10	Bacteroidetes	0.092125	0.1636	non-signif
NCBI1496	Clostridioides_difficile	Firmicutes	0.093074	0.1636	non-signif
NCBI2715212	Bacteroides_sp._CBA7301	Bacteroidetes	0.093074	0.1636	non-signif
NCBI28446	Anaerotignum_propionicum	Firmicutes	0.093074	0.1636	non-signif
NCBI1348855	uncultured_bacterium_EB2	unassigned	0.10621	0.18587	non-signif
NCBI2825508	Siphoviridae_sp._ctSA812	Uroviricota	0.10807	0.1883	non-signif
NCBI2825545	Siphoviridae_sp._ctXZQ9	Uroviricota	0.10869	0.18856	non-signif
NCBI1296	Mammaliicoccus_sciuri	Firmicutes	0.11403	0.19696	non-signif
NCBI674529	Bacteroides_faecis	Bacteroidetes	0.12082	0.20779	non-signif
NCBI397286	Lachnospiraceae_bacterium_14_2	Firmicutes	0.12284	0.20958	non-signif
NCBI162156	uncultured_Bacteroides_sp.	Bacteroidetes	0.12396	0.20958	non-signif
NCBI1922302	uncultured_Beduini_sp.	Firmicutes	0.12396	0.20958	non-signif
NCBI626937	Christensenella_minuta	Firmicutes	0.12396	0.20958	non-signif
NCBI216816	Bifidobacterium_longum	Actinobacteria	0.12687	0.21243	non-signif
NCBI1796620	Acutalibacter_muris	Firmicutes	0.12907	0.21243	non-signif
NCBI1288121	Alistipes_senegalensis	Bacteroidetes	0.13203	0.21243	non-signif
NCBI1522	[Clostridium]_innocuum	Firmicutes	0.13203	0.21243	non-signif
NCBI1871021	Lachnoclostridium_phocaeense	Firmicutes	0.13203	0.21243	non-signif
NCBI1912897	Blautia_argi	Firmicutes	0.13203	0.21243	non-signif
NCBI2780922	Solibaculum_mannosilyticum	Firmicutes	0.13203	0.21243	non-signif
NCBI28111	Bacteroides_eggerthii	Bacteroidetes	0.13203	0.21243	non-signif
NCBI39492	[Eubacterium]_siraeum	Firmicutes	0.13203	0.21243	non-signif
NCBI40520	Blautia_obeum	Firmicutes	0.13203	0.21243	non-signif
NCBI446660	Adlercreutzia_equolifaciens	Actinobacteria	0.13203	0.21243	non-signif
NCBI84112	Eggerthella_lenta	Actinobacteria	0.13203	0.21243	non-signif
NCBI179636	Alicycliphilus_denitrificans	Proteobacteria	0.14625	0.23342	non-signif
NCBI2825664	Siphoviridae_sp._ctneY2	Uroviricota	0.14625	0.23342	non-signif
NCBI2714355	Vescimonas_coprocola	Firmicutes	0.14812	0.23545	non-signif
NCBI1282	Staphylococcus_epidermidis	Firmicutes	0.14883	0.23565	non-signif
NCBI363555	Lactobacillus_phage_KC5a	Uroviricota	0.15736	0.24818	non-signif
NCBI287	Pseudomonas_aeruginosa	Proteobacteria	0.15815	0.24843	non-signif
NCBI135740	Paracoccus_kondratievae	Proteobacteria	0.16512	0.25636	non-signif
NCBI1683	Bifidobacterium_angulatum	Actinobacteria	0.16512	0.25636	non-signif
NCBI2714353	Vescimonas_fastidiosa	Firmicutes	0.16512	0.25636	non-signif
NCBI2666132	Desulfovibrio_sp._86	Proteobacteria	0.16895	0.26128	non-signif
NCBI2884447	Bacteroides_sp._KGMB10229	Bacteroidetes	0.17047	0.26261	non-signif
NCBI1529	Clostridium_cadaveris	Firmicutes	0.17273	0.26406	non-signif
NCBI2830675	Dysosmobacter_sp._Marseille_Q4140	Firmicutes	0.17273	0.26406	non-signif
NCBI1351	Enterococcus_faecalis	Firmicutes	0.17965	0.26948	non-signif
NCBI29347	[Clostridium]_scindens	Firmicutes	0.17965	0.26948	non-signif
NCBI32025	Helicobacter_hepaticus	Proteobacteria	0.17965	0.26948	non-signif
NCBI471189	Gordonibacter_pamelaeae	Actinobacteria	0.17965	0.26948	non-signif
NCBI562	Escherichia_coli	Proteobacteria	0.17965	0.26948	non-signif
NCBI147206	Collinsella_stercoris	Actinobacteria	0.18229	0.27241	non-signif
NCBI1632	Limosilactobacillus_oris	Firmicutes	0.1994	0.29686	non-signif
NCBI2825668	Siphoviridae_sp._ctoOf8	Uroviricota	0.21216	0.3147	non-signif
NCBI1326	Streptococcus_acidominimus	Firmicutes	0.22151	0.32734	non-signif
NCBI47770	Lactobacillus_crispatus	Firmicutes	0.22813	0.33585	non-signif
NCBI751585	Coprococcus_sp._ART55/1	Firmicutes	0.22895	0.33585	non-signif
NCBI239364	uncultured_human_fecal_virus	unassigned	0.24026	0.35115	non-signif
NCBI1288	Staphylococcus_xylosus	Firmicutes	0.24821	0.36145	non-signif
NCBI1870985	Arabia_massiliensis	Actinobacteria	0.253	0.36708	non-signif
NCBI2695882	Lactobacillus_sp._3B(2020)	Firmicutes	0.25813	0.37316	non-signif
NCBI154046	Hungatella_hathewayi	Firmicutes	0.25982	0.37425	non-signif
NCBI1161942	Ruminococcus_champanellensis	Firmicutes	0.27957	0.40125	non-signif
NCBI139871	Lactobacillus_prophage_Lj771	Uroviricota	0.28496	0.40733	non-signif
NCBI33025	Phascolarctobacterium_faecium	Firmicutes	0.28584	0.40733	non-signif
NCBI400065	Streptococcus_merionis	Firmicutes	0.28849	0.40963	non-signif
NCBI658143	uncultured_Tenericutes_bacterium	Tenericutes	0.29455	0.41676	non-signif
NCBI1297617	Intestinimonas_butyriciproducens	Firmicutes	0.30952	0.42586	non-signif
NCBI1587	Lactobacillus_helveticus	Firmicutes	0.30952	0.42586	non-signif
NCBI1596	Lactobacillus_gasseri	Firmicutes	0.30952	0.42586	non-signif
NCBI2528203	Bacteroides_sp._A1C1	Bacteroidetes	0.30952	0.42586	non-signif
NCBI28026	Bifidobacterium_pseudocatenulatum	Actinobacteria	0.30952	0.42586	non-signif
NCBI33043	Coprococcus_eutactus	Firmicutes	0.30952	0.42586	non-signif
NCBI47678	Bacteroides_caccae	Bacteroidetes	0.30952	0.42586	non-signif
NCBI904998	uncultured_Enterorhabdus_sp.	Actinobacteria	0.30952	0.42586	non-signif
NCBI2825644	Siphoviridae_sp._ctkkB9	Uroviricota	0.325	0.44554	non-signif
NCBI76775	Malassezia_restricta	Basidiomycota	0.32606	0.44554	non-signif
NCBI2594789	Lachnospiraceae_bacterium_KGMB03038	Firmicutes	0.33497	0.45616	non-signif
NCBI45133	Lasiodiplodia_theobromae	Ascomycota	0.34075	0.46245	non-signif
NCBI2826633	Myoviridae_sp._ctGRa7	Uroviricota	0.36113	0.48679	non-signif
NCBI2826662	Myoviridae_sp._ctWaE18	Uroviricota	0.36113	0.48679	non-signif
NCBI2507161	Tissierella_sp._JN_28	Firmicutes	0.3656	0.49116	non-signif
NCBI1625777	uncultured_bacterium_BD_contig02088	unassigned	0.3717	0.49768	non-signif
NCBI1591	Lactobacillus_sp.	Firmicutes	0.37512	0.50057	non-signif
NCBI166486	Roseburia_intestinalis	Firmicutes	0.39394	0.51033	non-signif
NCBI1981031	uncultured_Mailhella_sp.	Proteobacteria	0.39394	0.51033	non-signif
NCBI2585119	Alistipes_dispar	Bacteroidetes	0.39394	0.51033	non-signif
NCBI292800	Flavonifractor_plautii	Firmicutes	0.39394	0.51033	non-signif
NCBI328812	Parabacteroides_goldsteinii	Bacteroidetes	0.39394	0.51033	non-signif
NCBI328814	Alistipes_shahii	Bacteroidetes	0.39394	0.51033	non-signif
NCBI357276	Phocaeicola_dorei	Bacteroidetes	0.39394	0.51033	non-signif
NCBI820	Bacteroides_uniformis	Bacteroidetes	0.39394	0.51033	non-signif
NCBI82367	Paracoccus_pantotrophus	Proteobacteria	0.39394	0.51033	non-signif
NCBI5544	Trichoderma_harzianum	Ascomycota	0.40554	0.52366	non-signif
NCBI109790	Lactobacillus_jensenii	Firmicutes	0.44179	0.56851	non-signif
NCBI285	Comamonas_testosteroni	Proteobacteria	0.44598	0.56851	non-signif
NCBI358220	Acidovorax_sp._KKS102	Proteobacteria	0.44598	0.56851	non-signif
NCBI52242	Lactobacillus_gallinarum	Firmicutes	0.44598	0.56851	non-signif
NCBI47493	Limosilactobacillus_panis	Firmicutes	0.45915	0.57402	non-signif
NCBI1546149	Diaphorobacter_polyhydroxybutyrativorans	Proteobacteria	0.46195	0.57402	non-signif
NCBI197	Campylobacter_jejuni	Proteobacteria	0.46195	0.57402	non-signif
NCBI2109687	Oscillibacter_sp._PEA192	Firmicutes	0.46195	0.57402	non-signif
NCBI2792224	Diaphorobacter_sp._JS3051	Proteobacteria	0.46195	0.57402	non-signif
NCBI2825402	Siphoviridae_sp._ctF6o6	Uroviricota	0.46195	0.57402	non-signif
NCBI2825587	Siphoviridae_sp._cteDy1	Uroviricota	0.46195	0.57402	non-signif
NCBI671267	Phocaeicola_sartorii	Bacteroidetes	0.46195	0.57402	non-signif
NCBI580026	Adlercreutzia_mucosicola	Actinobacteria	0.46324	0.57402	non-signif
NCBI74829	Pseudomonas_balearica	Proteobacteria	0.46804	0.57633	non-signif
NCBI1747	Cutibacterium_acnes	Actinobacteria	0.46883	0.57633	non-signif
NCBI2709390	Bacteroides_sp._ZJ_18	Bacteroidetes	0.47039	0.57633	non-signif
NCBI1221379	uncultured_Pseudoflavonifractor_sp.	Firmicutes	0.48485	0.57633	non-signif
NCBI2202568	Caudovirales_sp.	Uroviricota	0.48485	0.57633	non-signif
NCBI2364787	Alistipes_megaguti	Bacteroidetes	0.48485	0.57633	non-signif
NCBI245012	butyrate_producing_bacterium_SM4/1	Firmicutes	0.48485	0.57633	non-signif
NCBI2479767	Blautia_sp._SC05B48	Firmicutes	0.48485	0.57633	non-signif
NCBI2785531	Bacteroides_sp._HF_162	Bacteroidetes	0.48485	0.57633	non-signif
NCBI28025	Bifidobacterium_animalis	Actinobacteria	0.48485	0.57633	non-signif
NCBI314100	uncultured_murine_large_bowel_bacterium_BAC_31B	unassigned	0.48485	0.57633	non-signif
NCBI707003	uncultured_Oscillospiraceae_bacterium	Firmicutes	0.48485	0.57633	non-signif
NCBI853	Faecalibacterium_prausnitzii	Firmicutes	0.48485	0.57633	non-signif
NCBI2676062	Erysipelotrichaceae_bacterium_66202529	Firmicutes	0.48533	0.57633	non-signif
NCBI2792859	Bacteroides_sp._KGMB07931	Bacteroidetes	0.52111	0.61698	non-signif
NCBI1841863	Gordonibacter_massiliensis	Actinobacteria	0.56041	0.66155	non-signif
NCBI1400053	Bacteroidales_bacterium_CF	Bacteroidetes	0.56763	0.66695	non-signif
NCBI881	Desulfovibrio_vulgaris	Proteobacteria	0.56833	0.66695	non-signif
NCBI1307	Streptococcus_suis	Firmicutes	0.57383	0.67143	non-signif
NCBI208479	Enterocloster_bolteae	Firmicutes	0.58874	0.67893	non-signif
NCBI2707299	Adlercreutzia_hattorii	Actinobacteria	0.58874	0.67893	non-signif
NCBI2830657	Clostridiaceae_bacterium_Marseille_Q4143	Firmicutes	0.58874	0.67893	non-signif
NCBI410072	Coprococcus_comes	Firmicutes	0.58874	0.67893	non-signif
NCBI411486	Clostridium_sp._M62/1	Firmicutes	0.58874	0.67893	non-signif
NCBI2003188	Parolsenella_catena	Actinobacteria	0.59927	0.68907	non-signif
NCBI2787628	Treponema_peruense	Spirochaetes	0.6184	0.70903	non-signif
NCBI747645	Parvibacter_caecicola	Actinobacteria	0.67807	0.77273	non-signif
NCBI2682776	Eggerthellaceae_bacterium_zg_886	Actinobacteria	0.68255	0.77273	non-signif
NCBI1982626	Faecalibacillus_intestinalis	Firmicutes	0.68631	0.77273	non-signif
NCBI2827803	Siphoviridae_sp._ctBLh2	Uroviricota	0.68684	0.77273	non-signif
NCBI2763670	Lachnospiraceae_bacterium_NSJ_4	Firmicutes	0.6884	0.77273	non-signif
NCBI1531	Enterocloster_clostridioformis	Firmicutes	0.69913	0.77273	non-signif
NCBI1550024	Ruthenibacterium_lactatiformans	Firmicutes	0.69913	0.77273	non-signif
NCBI1944646	Phoenicibacter_congonensis	Actinobacteria	0.69913	0.77273	non-signif
NCBI2093857	Dysosmobacter_welbionis	Firmicutes	0.69913	0.77273	non-signif
NCBI2755405	Bacteroides_sp._CACC_737	Bacteroidetes	0.69913	0.77273	non-signif
NCBI2825501	Siphoviridae_sp._ctRGt12	Uroviricota	0.69913	0.77273	non-signif
NCBI33038	[Ruminococcus]_gnavus	Firmicutes	0.69913	0.77273	non-signif
NCBI876091	uncultured_Oscillibacter_sp.	Firmicutes	0.69913	0.77273	non-signif
NCBI2686385	Lactobacillus_phage_JNU_P7	Uroviricota	0.72042	0.79405	non-signif
NCBI2827671	Myoviridae_sp._ctHMa1	Uroviricota	0.73888	0.81216	non-signif
NCBI278065	uncultured_Mogibacterium_sp.	Firmicutes	0.74662	0.81842	non-signif
NCBI101201	Trichoderma_asperellum	Ascomycota	0.77503	0.84261	non-signif
NCBI1834196	Lachnoclostridium_sp._YL32	Firmicutes	0.77503	0.84261	non-signif
NCBI1924113	uncultured_Massilimicrobiota_sp.	Firmicutes	0.77503	0.84261	non-signif
NCBI747	Pasteurella_multocida	Proteobacteria	0.79725	0.86441	non-signif
NCBI83683	Lactobacillus_amylolyticus	Firmicutes	0.80295	0.86823	non-signif
NCBI984962	Heterobasidion_irregulare	Basidiomycota	0.80752	0.86828	non-signif
NCBI1623	Ligilactobacillus_ruminis	Firmicutes	0.8092	0.86828	non-signif
NCBI89153	[Clostridium]_hylemonae	Firmicutes	0.80953	0.86828	non-signif
NCBI1613	Limosilactobacillus_fermentum	Firmicutes	0.81818	0.87055	non-signif
NCBI1729681	uncultured_Faecalibaculum_sp.	Firmicutes	0.81818	0.87055	non-signif
NCBI2109688	Clostridiales_bacterium_CCNA10	Firmicutes	0.81818	0.87055	non-signif
NCBI266	Paracoccus_denitrificans	Proteobacteria	0.86428	0.91715	non-signif
NCBI2877527	Blautia_sp._NBRC_113351	Firmicutes	0.87256	0.92348	non-signif
NCBI2827604	Myoviridae_sp._ct7CH26	Uroviricota	0.92886	0.96879	non-signif
NCBI1805714	Christensenella_massiliensis	Firmicutes	0.93371	0.96879	non-signif
NCBI2690837	Eggerthella_guodeyinii	Actinobacteria	0.93493	0.96879	non-signif
NCBI712982	Lachnospiraceae_bacterium_oral_taxon_096	Firmicutes	0.93596	0.96879	non-signif
NCBI508451	Lactobacillus_taiwanensis	Firmicutes	0.93723	0.96879	non-signif
NCBI544645	Butyricimonas_virosa	Bacteroidetes	0.93723	0.96879	non-signif
NCBI194843	uncultured_Bacteroidales_bacterium	Bacteroidetes	0.93723	0.96879	non-signif
NCBI2763672	Lachnospiraceae_bacterium_sunii_NSJ_8	Firmicutes	0.93723	0.96879	non-signif
NCBI329854	Bacteroides_intestinalis	Bacteroidetes	0.93723	0.96879	non-signif
NCBI1335613	Gordonibacter_urolithinfaciens	Actinobacteria	1	1	non-signif
NCBI158836	Enterobacter_hormaechei	Proteobacteria	1	1	non-signif
NCBI165179	Prevotella_copri	Bacteroidetes	1	1	non-signif
NCBI1869227	bacterium	unassigned	1	1	non-signif
NCBI2086584	Massilistercora_timonensis	Firmicutes	1	1	non-signif
NCBI2763056	Oscillibacter_sp._NSJ_62	Firmicutes	1	1	non-signif
NCBI2823316	Faecalicatena_sp._Marseille_Q4148	Firmicutes	1	1	non-signif
NCBI2826609	Myoviridae_sp._ct3Sw5	Uroviricota	1	1	non-signif
NCBI29523	Bacteroides_sp.	Bacteroidetes	1	1	non-signif
NCBI33035	Blautia_producta	Firmicutes	1	1	non-signif
NCBI33945	Enterococcus_avium	Firmicutes	1	1	non-signif
NCBI53442	Eubacterium_callanderi	Firmicutes	1	1	non-signif
NCBI85831	Bacteroides_acidifaciens	Bacteroidetes	1	1	non-signif

## Sheet: MetagenomeSeq
#TAXONOMY	Species	Phylum	Pvalues	FDR	Trend in MHO (Log2FC<1 or Log2FC>1, FDR<0.05)
NCBI1329523	uncultured_bacterium_BAC25G1	unassigned	2.0153e-11	4.1339e-09	depleted
NCBI2202567	Podoviridae_sp.	Uroviricota	2.0721e-11	4.1339e-09	depleted
NCBI1358	Lactococcus_lactis	Firmicutes	4.9951e-11	6.6435e-09	enriched
NCBI387090	Phocaeicola_coprophilus	Bacteroidetes	7.3683e-10	7.2907e-08	depleted
NCBI2530390	Muribaculum_gordoncarteri	Bacteroidetes	9.1362e-10	7.2907e-08	depleted
NCBI314101	uncultured_murine_large_bowel_bacterium_BAC_54B	unassigned	2.2693e-09	1.5091e-07	depleted
NCBI116085	Coprococcus_catus	Firmicutes	4.0732e-09	2.3217e-07	enriched
NCBI2576606	Duncaniella_sp._B8	Bacteroidetes	5.4727e-09	2.7295e-07	depleted
NCBI1834205	Burkholderiales_bacterium_YL45	Proteobacteria	1.3022e-08	5.7732e-07	depleted
NCBI2768039	uncultured_Duncaniella_sp.	Bacteroidetes	1.5515e-08	6.1906e-07	depleted
NCBI1359	Lactococcus_cremoris	Firmicutes	5.1017e-08	1.8505e-06	enriched
NCBI2518971	Duncaniella_dubosii	Bacteroidetes	1.0308e-07	3.4274e-06	depleted
NCBI77133	uncultured_bacterium	unassigned	1.2526e-07	3.6592e-06	depleted
NCBI368003	uncultured_Rikenella_sp.	Bacteroidetes	1.3104e-07	3.6592e-06	depleted
NCBI35345	Lactococcus_phage_TP901_1	Uroviricota	1.4565e-07	3.6592e-06	enriched
NCBI1796646	Muribaculum_intestinale	Bacteroidetes	1.4673e-07	3.6592e-06	depleted
NCBI49118	Candidatus_Arthromitus_sp._SFB_mouse	Firmicutes	1.6089e-07	3.7762e-06	depleted
NCBI2831617	CrAss_like_virus_sp.	Uroviricota	2.7631e-07	6.1249e-06	depleted
NCBI39488	Anaerobutyricum_hallii	Firmicutes	2.9836e-07	6.2656e-06	enriched
NCBI1131822	uncultured_Akkermansia_sp._SMG25	Verrucomicrobia	3.6013e-07	7.1845e-06	depleted
NCBI376805	Phocaeicola_salanitronis	Bacteroidetes	3.9718e-07	7.5465e-06	depleted
NCBI1308	Streptococcus_thermophilus	Firmicutes	4.7749e-07	8.6598e-06	enriched
NCBI2606626	Sodaliphilus_pleomorphus	Bacteroidetes	5.5171e-07	9.571e-06	depleted
NCBI344338	uncultured_Firmicutes_bacterium	Firmicutes	5.7748e-07	9.6007e-06	enriched
NCBI53345	Enterococcus_durans	Firmicutes	6.3653e-07	9.9541e-06	enriched
NCBI1115758	Romboutsia_ilealis	Firmicutes	6.4864e-07	9.9541e-06	enriched
NCBI397865	Barnesiella_viscericola	Bacteroidetes	1.0324e-06	1.4801e-05	depleted
NCBI2301481	uncultured_Muribaculaceae_bacterium	Bacteroidetes	1.0387e-06	1.4801e-05	depleted
NCBI172733	uncultured_Eubacteriales_bacterium	Firmicutes	1.1344e-06	1.5607e-05	enriched
NCBI151276	Bacteroides_coprosuis	Bacteroidetes	1.1892e-06	1.5816e-05	depleted
NCBI1263098	uncultured_Parasutterella_sp.	Proteobacteria	1.3841e-06	1.7815e-05	depleted
NCBI454155	Paraprevotella_xylaniphila	Bacteroidetes	1.7133e-06	2.1363e-05	depleted
NCBI39483	Faecalitalea_cylindroides	Firmicutes	2.0051e-06	2.4244e-05	enriched
NCBI246787	Bacteroides_cellulosilyticus	Bacteroidetes	2.1067e-06	2.4722e-05	depleted
NCBI46503	Parabacteroides_merdae	Bacteroidetes	2.3077e-06	2.6308e-05	depleted
NCBI2304699	uncultured_Pseudoclostridium_sp.	Firmicutes	2.626e-06	2.9105e-05	depleted
NCBI1366	Lactococcus_raffinolactis	Firmicutes	3.0385e-06	3.2767e-05	enriched
NCBI215243	Exophiala_oligosperma	Ascomycota	4.1664e-06	4.3747e-05	enriched
NCBI208544	uncultured_Burkholderiales_bacterium	Proteobacteria	4.6902e-06	4.7984e-05	depleted
NCBI1193534	uncultured_Flavonifractor_sp.	Firmicutes	4.8712e-06	4.859e-05	depleted
NCBI35241	Lactococcus_phage_Tuc2009	Uroviricota	5.5097e-06	5.3619e-05	enriched
NCBI387661	Parabacteroides_johnsonii	Bacteroidetes	5.8667e-06	5.5734e-05	depleted
NCBI1579	Lactobacillus_acidophilus	Firmicutes	8.1581e-06	7.4631e-05	enriched
NCBI1471923	uncultured_bacterium_DCM003Cefta01	unassigned	8.23e-06	7.4631e-05	depleted
NCBI69824	[Clostridium]_cocleatum	Firmicutes	9.0201e-06	7.9859e-05	enriched
NCBI657323	Ruminococcus_sp._SR1/5	Firmicutes	9.2068e-06	7.9859e-05	enriched
NCBI1701370	uncultured_bacterium_40k7	unassigned	1.0409e-05	8.8366e-05	enriched
NCBI1547	Erysipelatoclostridium_ramosum	Firmicutes	1.0777e-05	8.9584e-05	enriched
NCBI1871335	uncultured_Erysipelatoclostridium_sp.	Firmicutes	1.1751e-05	9.569e-05	enriched
NCBI1352	Enterococcus_faecium	Firmicutes	1.5254e-05	0.00012173	enriched
NCBI2610895	Flintibacter_sp._KGMB00164	Firmicutes	2.0163e-05	0.00015775	enriched
NCBI818	Bacteroides_thetaiotaomicron	Bacteroidetes	2.1599e-05	0.00016573	depleted
NCBI331630	uncultured_Erysipelotrichaceae_bacterium	Firmicutes	2.2747e-05	0.00017119	depleted
NCBI1689265	uncultured_Intestinimonas_sp.	Firmicutes	2.3169e-05	0.00017119	depleted
NCBI246144	Enterococcus_italicus	Firmicutes	2.61e-05	0.00018935	enriched
NCBI239935	Akkermansia_muciniphila	Verrucomicrobia	2.6867e-05	0.00019143	depleted
NCBI823	Parabacteroides_distasonis	Bacteroidetes	2.7388e-05	0.00019172	depleted
NCBI1334	Streptococcus_dysgalactiae	Firmicutes	2.9278e-05	0.00020141	enriched
NCBI1505659	uncultured_Intestinibacter_sp.	Firmicutes	3.1122e-05	0.00021047	enriched
NCBI28118	Odoribacter_splanchnicus	Bacteroidetes	3.4393e-05	0.00022871	depleted
NCBI573	Klebsiella_pneumoniae	Proteobacteria	3.5497e-05	0.00023219	enriched
NCBI1769424	Limosilactobacillus_caviae	Firmicutes	4.6167e-05	0.00029711	depleted
NCBI817	Bacteroides_fragilis	Bacteroidetes	4.7311e-05	0.00029964	depleted
NCBI104955	Limosilactobacillus_frumenti	Firmicutes	4.9766e-05	0.00030643	depleted
NCBI414771	Paenibacillus_donghaensis	Firmicutes	4.992e-05	0.00030643	enriched
NCBI1633	Limosilactobacillus_vaginalis	Firmicutes	5.2625e-05	0.00031814	depleted
NCBI1868849	Lactococcus_phage_53801	Uroviricota	5.6142e-05	0.00033293	enriched
NCBI557192	uncultured_Pseudobutyrivibrio_sp.	Firmicutes	5.674e-05	0.00033293	depleted
NCBI1918613	uncultured_Muribaculum_sp.	Bacteroidetes	5.894e-05	0.00033682	depleted
NCBI2831678	Bacteroides_phage_LoVEphage	unassigned	5.9092e-05	0.00033682	depleted
NCBI1796616	Blautia_pseudococcoides	Firmicutes	6.0246e-05	0.00033856	enriched
NCBI60246	Helicobacter_ganmani	Proteobacteria	6.1407e-05	0.0003403	depleted
NCBI1329522	uncultured_bacterium_BAC10G6	unassigned	6.7346e-05	0.0003681	depleted
NCBI2650157	Bacteroides_zhangwenhongi	Bacteroidetes	7.6482e-05	0.00040918	depleted
NCBI2724150	Romboutsia_sp._CE17	Firmicutes	7.6913e-05	0.00040918	enriched
NCBI44742	Desulfovibrio_fairfieldensis	Proteobacteria	8.3907e-05	0.00044051	enriched
NCBI631220	Desulfovibrio_sp._G11	Proteobacteria	8.8166e-05	0.0004519	enriched
NCBI2585118	Alistipes_communis	Bacteroidetes	8.8342e-05	0.0004519	depleted
NCBI498019	[Candida]_auris	Ascomycota	9.0078e-05	0.00045495	enriched
NCBI1508644	Candidatus_Arthromitus_sp._SFB_mouse_NL	Firmicutes	9.2035e-05	0.00045902	depleted
NCBI2530392	Duncaniella_sp._C9	Bacteroidetes	9.4113e-05	0.00046359	depleted
NCBI84024	Clostridium_disporicum	Firmicutes	0.00010591	0.00051536	enriched
NCBI1363	Lactococcus_garvieae	Firmicutes	0.00011101	0.00052937	enriched
NCBI926829	uncultured_Dehalobacterium_sp.	Firmicutes	0.0001115	0.00052937	depleted
NCBI2708053	Romboutsia_sp._13368	Firmicutes	0.00011277	0.00052937	enriched
NCBI1537267	Halorubrum_sp._SP9	Euryarchaeota	0.00012177	0.00056497	enriched
NCBI1545742	uncultured_Christensenella_sp.	Firmicutes	0.00013471	0.0006178	depleted
NCBI901	Desulfovibrio_piger	Proteobacteria	0.00014381	0.00065204	enriched
NCBI2830668	Atopobiaceae_bacterium_P1	Actinobacteria	0.00014578	0.00065353	enriched
NCBI363555	Lactobacillus_phage_KC5a	Uroviricota	0.00015441	0.00068457	enriched
NCBI59620	uncultured_Clostridium_sp.	Firmicutes	0.00018271	0.00080111	depleted
NCBI91750	uncultured_Alphaproteobacteria_bacterium	Proteobacteria	0.00018614	0.00080727	depleted
NCBI2825477	Siphoviridae_sp._ctOCb13	Uroviricota	0.00020687	0.00088754	depleted
NCBI538949	uncultured_Alistipes_sp.	Bacteroidetes	0.00022944	0.00097388	depleted
NCBI46506	Bacteroides_stercoris	Bacteroidetes	0.00024045	0.0010099	depleted
NCBI2035	Curtobacterium_flaccumfaciens	Actinobacteria	0.00031986	0.0013294	enriched
NCBI1796613	Bacteroides_caecimuris	Bacteroidetes	0.00033629	0.0013833	depleted
NCBI1899017	Candidatus_Melainabacteria_bacterium_MEL.A1	CandidatusMelainabacteria	0.00036085	0.0014692	depleted
NCBI1685	Bifidobacterium_breve	Actinobacteria	0.00038239	0.0015412	enriched
NCBI2109690	Lachnospiraceae_bacterium_Choco86	Firmicutes	0.00041013	0.001622	enriched
NCBI51019	Aspergillus_heteromorphus	Ascomycota	0.00041058	0.001622	depleted
NCBI1353	Enterococcus_gallinarum	Firmicutes	0.00042281	0.0016539	depleted
NCBI28123	Porphyromonas_asaccharolytica	Bacteroidetes	0.00043974	0.0016903	depleted
NCBI1501392	Coprobacter_secundus	Bacteroidetes	0.00044059	0.0016903	depleted
NCBI2650158	Bacteroides_luhongzhouii	Bacteroidetes	0.00048245	0.0018333	depleted
NCBI139871	Lactobacillus_prophage_Lj771	Uroviricota	0.00052924	0.0019921	enriched
NCBI2825118	Myoviridae_sp._ctWPU11	Uroviricota	0.00055586	0.0020728	enriched
NCBI1509	Clostridium_sporogenes	Firmicutes	0.00056522	0.0020882	depleted
NCBI2006921	Lactobacillus_phage_phiEF_1.1	Uroviricota	0.00057922	0.0021203	depleted
NCBI2841037	Eubacterium_sp._c_25	Firmicutes	0.00059451	0.0021565	enriched
NCBI153939	uncultured_sulfate_reducing_bacterium	unassigned	0.00062997	0.0022645	enriched
NCBI371601	Bacteroides_xylanisolvens	Bacteroidetes	0.00067739	0.0024132	depleted
NCBI135569	Helicobacter_apodemus	Proteobacteria	0.00069344	0.0024279	enriched
NCBI765821	uncultured_Blautia_sp.	Firmicutes	0.00069369	0.0024279	enriched
NCBI213	Helicobacter_cinaedi	Proteobacteria	0.00073657	0.0025556	enriched
NCBI2825822	virus_sp._ctoYX9	unassigned	0.00074325	0.0025565	depleted
NCBI2830659	Clostridiaceae_bacterium_Marseille_Q4149	Firmicutes	0.00076498	0.0025887	depleted
NCBI293326	uncultured_Acetivibrio_sp.	Firmicutes	0.00077116	0.0025887	depleted
NCBI2025876	Parabacteroides_sp._CT06	Bacteroidetes	0.00077208	0.0025887	depleted
NCBI1871022	Parolsenella_massiliensis	Actinobacteria	0.00079259	0.0026354	enriched
NCBI1639	Listeria_monocytogenes	Firmicutes	0.00081522	0.0026882	enriched
NCBI28133	Prevotella_nigrescens	Bacteroidetes	0.00083597	0.002734	depleted
NCBI2109685	Olsenella_sp._GAM18	Actinobacteria	0.00084446	0.0027394	enriched
NCBI1398	Weizmannia_coagulans	Firmicutes	0.00087739	0.0028232	depleted
NCBI76936	Helicobacter_typhlonius	Proteobacteria	0.00093245	0.0029764	enriched
NCBI2825395	Siphoviridae_sp._ctEJj1	Uroviricota	0.0009931	0.0031448	depleted
NCBI2662363	Alistipes_sp._dk3624	Bacteroidetes	0.0010016	0.0031468	depleted
NCBI1898203	Lachnospiraceae_bacterium	Firmicutes	0.0010314	0.0032151	enriched
NCBI747656	Streptococcus_danieliae	Firmicutes	0.0012507	0.0038683	enriched
NCBI27350	Puccinia_striiformis	Basidiomycota	0.0013019	0.003996	depleted
NCBI1314	Streptococcus_pyogenes	Firmicutes	0.0014277	0.0043485	depleted
NCBI328813	Alistipes_onderdonkii	Bacteroidetes	0.0016325	0.0049347	depleted
NCBI2583452	Amedibacterium_intestinale	Firmicutes	0.0016806	0.0050076	depleted
NCBI154288	Turicibacter_sanguinis	Firmicutes	0.0016817	0.0050076	depleted
NCBI876	Desulfovibrio_desulfuricans	Proteobacteria	0.0016957	0.0050116	enriched
NCBI2202564	Myoviridae_sp.	Uroviricota	0.0017509	0.0051368	depleted
NCBI1400053	Bacteroidales_bacterium_CF	Bacteroidetes	0.0018157	0.0052881	enriched
NCBI182096	Aspergillus_chevalieri	Ascomycota	0.0020359	0.0058863	depleted
NCBI33039	[Ruminococcus]_torques	Firmicutes	0.0020696	0.0059409	depleted
NCBI2219103	Inoviridae_sp.	Hofneiviricota	0.0023067	0.006574	depleted
NCBI1702221	Faecalibaculum_rodentium	Firmicutes	0.0025501	0.0072164	enriched
NCBI1177574	Prevotella_jejuni	Bacteroidetes	0.0026449	0.0074318	depleted
NCBI1712675	Turicibacter_sp._H121	Firmicutes	0.0027766	0.0077473	depleted
NCBI33025	Phascolarctobacterium_faecium	Firmicutes	0.0028094	0.0077845	enriched
NCBI2093856	Butyricimonas_faecalis	Bacteroidetes	0.0029566	0.008094	depleted
NCBI2792224	Diaphorobacter_sp._JS3051	Proteobacteria	0.0029617	0.008094	enriched
NCBI147206	Collinsella_stercoris	Actinobacteria	0.0032994	0.0089555	enriched
NCBI2682970	uncultured_Candidatus_Melainabacteria_bacterium	CandidatusMelainabacteria	0.0033448	0.0090175	depleted
NCBI297316	uncultured_Turicibacter_sp.	Firmicutes	0.0034799	0.0093186	depleted
NCBI291644	Bacteroides_salyersiae	Bacteroidetes	0.003572	0.0095016	depleted
NCBI1622	Ligilactobacillus_murinus	Firmicutes	0.0037651	0.0099489	depleted
NCBI2656510	Lactococcus_phage_proPhi2	Uroviricota	0.0038246	0.010039	enriched
NCBI1599	Latilactobacillus_sakei	Firmicutes	0.0039804	0.01038	enriched
NCBI162	Treponema_phagedenis	Spirochaetes	0.0041578	0.010773	depleted
NCBI1502	Clostridium_perfringens	Firmicutes	0.0042261	0.010879	enriched
NCBI2827689	Myoviridae_sp._ctVeR24	Uroviricota	0.0044207	0.011307	enriched
NCBI179636	Alicycliphilus_denitrificans	Proteobacteria	0.0044602	0.011335	enriched
NCBI39485	Lachnospira_eligens	Firmicutes	0.0045312	0.011443	depleted
NCBI2763669	Lachnospiraceae_bacterium_NSJ_38	Firmicutes	0.0047092	0.011817	depleted
NCBI1605	Ligilactobacillus_animalis	Firmicutes	0.004786	0.011935	depleted
NCBI1926676	uncultured_Prevotellamassilia_sp.	Bacteroidetes	0.0049065	0.01211	depleted
NCBI2109687	Oscillibacter_sp._PEA192	Firmicutes	0.0049168	0.01211	depleted
NCBI74426	Collinsella_aerofaciens	Actinobacteria	0.0051298	0.012521	enriched
NCBI1736	Eubacterium_limosum	Firmicutes	0.0051762	0.012521	enriched
NCBI102684	Streptococcus_infantarius	Firmicutes	0.005178	0.012521	enriched
NCBI287	Pseudomonas_aeruginosa	Proteobacteria	0.0058092	0.013963	enriched
NCBI58231	Treponema_medium	Spirochaetes	0.0059221	0.014149	depleted
NCBI1427356	Hyphomicrobium_nitrativorans	Proteobacteria	0.0060991	0.014485	enriched
NCBI2041044	Eubacterium_maltosivorans	Firmicutes	0.0063237	0.014912	depleted
NCBI28116	Bacteroides_ovatus	Bacteroidetes	0.0063533	0.014912	depleted
NCBI1796620	Acutalibacter_muris	Firmicutes	0.0066379	0.015488	depleted
NCBI1364	Lactococcus_piscium	Firmicutes	0.0079569	0.018458	enriched
NCBI84030	Lacrimispora_saccharolytica	Firmicutes	0.0082734	0.018809	enriched
NCBI2584943	Longibaculum_sp._KGMB06250	Firmicutes	0.008288	0.018809	depleted
NCBI1507512	Romboutsia_hominis	Firmicutes	0.0082919	0.018809	enriched
NCBI1596	Lactobacillus_gasseri	Firmicutes	0.0083163	0.018809	enriched
NCBI291645	Bacteroides_nordii	Bacteroidetes	0.008344	0.018809	depleted
NCBI562	Escherichia_coli	Proteobacteria	0.008511	0.019078	enriched
NCBI47770	Lactobacillus_crispatus	Firmicutes	0.0087747	0.019559	enriched
NCBI1590	Lactiplantibacillus_plantarum	Firmicutes	0.0088258	0.019564	enriched
NCBI821	Phocaeicola_vulgatus	Bacteroidetes	0.0091492	0.020169	depleted
NCBI197614	Streptococcus_pasteurianus	Firmicutes	0.0095504	0.020937	enriched
NCBI52227	Prevotella_dentalis	Bacteroidetes	0.0099702	0.021656	depleted
NCBI41413	Aspergillus_glaucus	Ascomycota	0.0099866	0.021656	depleted
NCBI133926	Olsenella_uli	Actinobacteria	0.010233	0.02207	enriched
NCBI910951	uncultured_Paraprevotella_sp.	Bacteroidetes	0.010456	0.022429	depleted
NCBI1694	Bifidobacterium_pseudolongum	Actinobacteria	0.01066	0.022746	depleted
NCBI1444684	Nitrosomonas_stercoris	Proteobacteria	0.010956	0.023252	enriched
NCBI28119	Bacteroides_zoogleoformans	Bacteroidetes	0.011215	0.023677	depleted
NCBI2825402	Siphoviridae_sp._ctF6o6	Uroviricota	0.011797	0.024773	enriched
NCBI2507161	Tissierella_sp._JN_28	Firmicutes	0.012111	0.025301	enriched
NCBI33959	Lactobacillus_johnsonii	Firmicutes	0.012564	0.026109	enriched
NCBI1280	Staphylococcus_aureus	Firmicutes	0.012894	0.026656	enriched
NCBI1561023	Curtobacterium_sp._MR_MD2014	Actinobacteria	0.013498	0.027761	depleted
NCBI1282	Staphylococcus_epidermidis	Firmicutes	0.013611	0.02785	enriched
NCBI521543	Clostridiaceae_bacterium_T2_RPP	Firmicutes	0.013846	0.028187	depleted
NCBI1155388	Clostridium_sp._C1	Firmicutes	0.014104	0.028566	depleted
NCBI2003188	Parolsenella_catena	Actinobacteria	0.014289	0.028794	enriched
NCBI1604	Lactobacillus_amylovorus	Firmicutes	0.014906	0.029888	depleted
NCBI1683	Bifidobacterium_angulatum	Actinobacteria	0.015205	0.030335	enriched
NCBI1661	Trueperella_pyogenes	Actinobacteria	0.015617	0.031	depleted
NCBI51197	Syntrophobotulus_glycolicus	Firmicutes	0.016271	0.032139	depleted
NCBI2825508	Siphoviridae_sp._ctSA812	Uroviricota	0.016795	0.033003	enriched
NCBI245014	butyrate_producing_bacterium_SS3/4	Firmicutes	0.016874	0.033003	depleted
NCBI2825013	Myoviridae_sp._ct0e511	Uroviricota	0.016987	0.033062	depleted
NCBI1348855	uncultured_bacterium_EB2	unassigned	0.0184	0.035639	enriched
NCBI1796635	Longicatena_caecimuris	Firmicutes	0.01908	0.036609	depleted
NCBI626932	Alistipes_indistinctus	Bacteroidetes	0.019084	0.036609	enriched
NCBI2594789	Lachnospiraceae_bacterium_KGMB03038	Firmicutes	0.0206	0.039327	enriched
NCBI101201	Trichoderma_asperellum	Ascomycota	0.021731	0.041289	enriched
NCBI38018	Bacteriophage_sp.	unassigned	0.022432	0.042219	depleted
NCBI2086585	Christensenella_sp._Marseille_P3954	Firmicutes	0.022459	0.042219	depleted
NCBI2093742	Lachnospiraceae_bacterium_KM106_2	Firmicutes	0.022538	0.042219	depleted
NCBI76775	Malassezia_restricta	Basidiomycota	0.023077	0.043027	enriched
NCBI78448	Bifidobacterium_pullorum	Actinobacteria	0.024108	0.044726	depleted
NCBI165185	uncultured_Eubacterium_sp.	Firmicutes	0.024213	0.044726	depleted
NCBI671267	Phocaeicola_sartorii	Bacteroidetes	0.024482	0.045016	enriched
NCBI79604	Denitrobacterium_detoxificans	Actinobacteria	0.024736	0.045084	depleted
NCBI60172	Penicillium_solitum	Ascomycota	0.024745	0.045084	depleted
NCBI1805478	Olsenella_timonensis	Actinobacteria	0.025358	0.04599	enriched
NCBI649756	Anaerostipes_hadrus	Firmicutes	0.025605	0.046229	depleted
NCBI2763667	Lachnospiraceae_bacterium_NSJ_29	Firmicutes	0.026237	0.047156	enriched
NCBI39491	[Eubacterium]_rectale	Firmicutes	0.027202	0.048597	depleted
NCBI1737424	Blautia_massiliensis	Firmicutes	0.027282	0.048597	depleted
NCBI2825664	Siphoviridae_sp._ctneY2	Uroviricota	0.027656	0.049044	depleted
NCBI580026	Adlercreutzia_mucosicola	Actinobacteria	0.027971	0.049382	enriched
NCBI1161942	Ruminococcus_champanellensis	Firmicutes	0.028232	0.049624	depleted
NCBI35760	Bifidobacterium_choerinum	Actinobacteria	0.028672	0.050176	non-signif
NCBI2109691	Lachnospiraceae_bacterium_GAM79	Firmicutes	0.031042	0.054086	non-signif
NCBI2582830	Enterococcus_sp._M190262	Firmicutes	0.031202	0.054129	non-signif
NCBI2826633	Myoviridae_sp._ctGRa7	Uroviricota	0.032544	0.056212	non-signif
NCBI2170413	Siphoviridae_sp.	Uroviricota	0.036172	0.06221	non-signif
NCBI446660	Adlercreutzia_equolifaciens	Actinobacteria	0.036976	0.063051	non-signif
NCBI2825587	Siphoviridae_sp._cteDy1	Uroviricota	0.036978	0.063051	non-signif
NCBI1522	[Clostridium]_innocuum	Firmicutes	0.038282	0.064997	non-signif
NCBI671266	Adlercreutzia_caecimuris	Actinobacteria	0.039249	0.066357	non-signif
NCBI1335	Streptococcus_equinus	Firmicutes	0.040203	0.067683	non-signif
NCBI2764325	Eubacterium_sp._NSJ_61	Firmicutes	0.04056	0.067998	non-signif
NCBI216816	Bifidobacterium_longum	Actinobacteria	0.041395	0.069107	non-signif
NCBI135740	Paracoccus_kondratievae	Proteobacteria	0.042281	0.070204	non-signif
NCBI1351	Enterococcus_faecalis	Firmicutes	0.042404	0.070204	non-signif
NCBI2715212	Bacteroides_sp._CBA7301	Bacteroidetes	0.042605	0.070245	non-signif
NCBI301301	Roseburia_hominis	Firmicutes	0.043878	0.072047	non-signif
NCBI1883416	Halomonas_sp._1513	Proteobacteria	0.047221	0.077218	non-signif
NCBI747	Pasteurella_multocida	Proteobacteria	0.04806	0.078268	non-signif
NCBI707003	uncultured_Oscillospiraceae_bacterium	Firmicutes	0.048543	0.078735	non-signif
NCBI2714358	Pusillimonas_faecalis	Firmicutes	0.049816	0.080472	non-signif
NCBI1624	Ligilactobacillus_salivarius	Firmicutes	0.054729	0.088052	non-signif
NCBI751585	Coprococcus_sp._ART55/1	Firmicutes	0.057676	0.092421	non-signif
NCBI1912897	Blautia_argi	Firmicutes	0.05866	0.093622	non-signif
NCBI197	Campylobacter_jejuni	Proteobacteria	0.059854	0.095147	non-signif
NCBI84112	Eggerthella_lenta	Actinobacteria	0.060311	0.095492	non-signif
NCBI39492	[Eubacterium]_siraeum	Firmicutes	0.061686	0.097283	non-signif
NCBI1529	Clostridium_cadaveris	Firmicutes	0.074293	0.11671	non-signif
NCBI1496	Clostridioides_difficile	Firmicutes	0.07659	0.11984	non-signif
NCBI358220	Acidovorax_sp._KKS102	Proteobacteria	0.079113	0.1233	non-signif
NCBI28446	Anaerotignum_propionicum	Firmicutes	0.080443	0.12489	non-signif
NCBI33038	[Ruminococcus]_gnavus	Firmicutes	0.083431	0.12903	non-signif
NCBI1288121	Alistipes_senegalensis	Bacteroidetes	0.083855	0.12918	non-signif
NCBI626937	Christensenella_minuta	Firmicutes	0.085027	0.13048	non-signif
NCBI40520	Blautia_obeum	Firmicutes	0.086301	0.13193	non-signif
NCBI278065	uncultured_Mogibacterium_sp.	Firmicutes	0.091797	0.1398	non-signif
NCBI2763022	Bacteroides_sp._M10	Bacteroidetes	0.094938	0.14403	non-signif
NCBI2107999	Lactobacillus_paragasseri	Firmicutes	0.099172	0.14988	non-signif
NCBI266	Paracoccus_denitrificans	Proteobacteria	0.10013	0.15076	non-signif
NCBI2202644	Microviridae_sp.	Phixviricota	0.10555	0.15832	non-signif
NCBI74829	Pseudomonas_balearica	Proteobacteria	0.10692	0.15978	non-signif
NCBI1601	Ligilactobacillus_agilis	Firmicutes	0.11035	0.16429	non-signif
NCBI214856	Alistipes_finegoldii	Bacteroidetes	0.11817	0.17527	non-signif
NCBI328812	Parabacteroides_goldsteinii	Bacteroidetes	0.11958	0.17671	non-signif
NCBI28025	Bifidobacterium_animalis	Actinobacteria	0.12054	0.17747	non-signif
NCBI1296	Mammaliicoccus_sciuri	Firmicutes	0.12222	0.17929	non-signif
NCBI1869227	bacterium	unassigned	0.12351	0.18051	non-signif
NCBI1982626	Faecalibacillus_intestinalis	Firmicutes	0.12495	0.18195	non-signif
NCBI2780922	Solibaculum_mannosilyticum	Firmicutes	0.12543	0.18198	non-signif
NCBI162156	uncultured_Bacteroides_sp.	Bacteroidetes	0.12656	0.18296	non-signif
NCBI28111	Bacteroides_eggerthii	Bacteroidetes	0.13717	0.19759	non-signif
NCBI285	Comamonas_testosteroni	Proteobacteria	0.14824	0.21235	non-signif
NCBI47493	Limosilactobacillus_panis	Firmicutes	0.14896	0.21235	non-signif
NCBI2690837	Eggerthella_guodeyinii	Actinobacteria	0.14929	0.21235	non-signif
NCBI2825545	Siphoviridae_sp._ctXZQ9	Uroviricota	0.14955	0.21235	non-signif
NCBI1297617	Intestinimonas_butyriciproducens	Firmicutes	0.15304	0.21654	non-signif
NCBI1546149	Diaphorobacter_polyhydroxybutyrativorans	Proteobacteria	0.16056	0.22574	non-signif
NCBI2717699	bacterium_BFN5	unassigned	0.16068	0.22574	non-signif
NCBI2479767	Blautia_sp._SC05B48	Firmicutes	0.16431	0.23004	non-signif
NCBI2830675	Dysosmobacter_sp._Marseille_Q4140	Firmicutes	0.16527	0.23057	non-signif
NCBI2714355	Vescimonas_coprocola	Firmicutes	0.17518	0.24354	non-signif
NCBI2666132	Desulfovibrio_sp._86	Proteobacteria	0.17745	0.24571	enriched
NCBI53442	Eubacterium_callanderi	Firmicutes	0.17797	0.24571	non-signif
NCBI12519	Intracisternal_A_type_particle_IAP	Artverviricota	0.19066	0.26232	non-signif
NCBI1871021	Lachnoclostridium_phocaeense	Firmicutes	0.19186	0.26274	non-signif
NCBI1288	Staphylococcus_xylosus	Firmicutes	0.19228	0.26274	non-signif
NCBI2714353	Vescimonas_fastidiosa	Firmicutes	0.19513	0.26572	non-signif
NCBI239364	uncultured_human_fecal_virus	unassigned	0.20128	0.27316	non-signif
NCBI1221379	uncultured_Pseudoflavonifractor_sp.	Firmicutes	0.20248	0.27386	non-signif
NCBI2826662	Myoviridae_sp._ctWaE18	Uroviricota	0.20549	0.27647	non-signif
NCBI28095	Burkholderia_gladioli	Proteobacteria	0.20579	0.27647	non-signif
NCBI166486	Roseburia_intestinalis	Firmicutes	0.2231	0.29871	non-signif
NCBI1922302	uncultured_Beduini_sp.	Firmicutes	0.22831	0.30467	non-signif
NCBI5544	Trichoderma_harzianum	Ascomycota	0.23686	0.31503	non-signif
NCBI471189	Gordonibacter_pamelaeae	Actinobacteria	0.249	0.33007	non-signif
NCBI82367	Paracoccus_pantotrophus	Proteobacteria	0.2536	0.33506	non-signif
NCBI33945	Enterococcus_avium	Firmicutes	0.25465	0.33533	non-signif
NCBI154046	Hungatella_hathewayi	Firmicutes	0.25551	0.33536	non-signif
NCBI195	Campylobacter_coli	Proteobacteria	0.25683	0.33598	non-signif
NCBI2825644	Siphoviridae_sp._ctkkB9	Uroviricota	0.25787	0.33624	non-signif
NCBI1326	Streptococcus_acidominimus	Firmicutes	0.26464	0.34395	non-signif
NCBI397286	Lachnospiraceae_bacterium_14_2	Firmicutes	0.27241	0.35289	non-signif
NCBI303	Pseudomonas_putida	Proteobacteria	0.27745	0.35826	non-signif
NCBI165179	Prevotella_copri	Bacteroidetes	0.27864	0.35864	non-signif
NCBI1924113	uncultured_Massilimicrobiota_sp.	Firmicutes	0.29569	0.37936	non-signif
NCBI2787628	Treponema_peruense	Spirochaetes	0.30205	0.38627	non-signif
NCBI314100	uncultured_murine_large_bowel_bacterium_BAC_31B	unassigned	0.30371	0.38716	non-signif
NCBI357276	Phocaeicola_dorei	Bacteroidetes	0.31435	0.39944	non-signif
NCBI1632	Limosilactobacillus_oris	Firmicutes	0.32298	0.40842	non-signif
NCBI2528203	Bacteroides_sp._A1C1	Bacteroidetes	0.32346	0.40842	non-signif
NCBI245012	butyrate_producing_bacterium_SM4/1	Firmicutes	0.32674	0.41126	non-signif
NCBI109790	Lactobacillus_jensenii	Firmicutes	0.33055	0.41475	non-signif
NCBI1335613	Gordonibacter_urolithinfaciens	Actinobacteria	0.3339	0.41764	non-signif
NCBI2823316	Faecalicatena_sp._Marseille_Q4148	Firmicutes	0.33655	0.41964	non-signif
NCBI29347	[Clostridium]_scindens	Firmicutes	0.33952	0.42202	non-signif
NCBI1747	Cutibacterium_acnes	Actinobacteria	0.34728	0.43032	non-signif
NCBI904998	uncultured_Enterorhabdus_sp.	Actinobacteria	0.35567	0.43936	non-signif
NCBI328814	Alistipes_shahii	Bacteroidetes	0.35726	0.43996	non-signif
NCBI28026	Bifidobacterium_pseudocatenulatum	Actinobacteria	0.36468	0.44696	non-signif
NCBI2695882	Lactobacillus_sp._3B(2020)	Firmicutes	0.36616	0.44696	non-signif
NCBI2109688	Clostridiales_bacterium_CCNA10	Firmicutes	0.36698	0.44696	non-signif
NCBI1587	Lactobacillus_helveticus	Firmicutes	0.36743	0.44696	non-signif
NCBI1981031	uncultured_Mailhella_sp.	Proteobacteria	0.37321	0.45187	non-signif
NCBI1625777	uncultured_bacterium_BD_contig02088	unassigned	0.37373	0.45187	non-signif
NCBI984962	Heterobasidion_irregulare	Basidiomycota	0.3813	0.45729	non-signif
NCBI2763056	Oscillibacter_sp._NSJ_62	Firmicutes	0.38144	0.45729	non-signif
NCBI47678	Bacteroides_caccae	Bacteroidetes	0.38165	0.45729	non-signif
NCBI1307	Streptococcus_suis	Firmicutes	0.39026	0.46621	non-signif
NCBI29523	Bacteroides_sp.	Bacteroidetes	0.39342	0.46858	non-signif
NCBI158836	Enterobacter_hormaechei	Proteobacteria	0.40297	0.47852	non-signif
NCBI1944646	Phoenicibacter_congonensis	Actinobacteria	0.41152	0.48723	non-signif
NCBI2202568	Caudovirales_sp.	Uroviricota	0.41539	0.48916	non-signif
NCBI2785531	Bacteroides_sp._HF_162	Bacteroidetes	0.4156	0.48916	non-signif
NCBI1598	Limosilactobacillus_reuteri	Firmicutes	0.41883	0.49151	non-signif
NCBI32025	Helicobacter_hepaticus	Proteobacteria	0.45014	0.5267	non-signif
NCBI2827803	Siphoviridae_sp._ctBLh2	Uroviricota	0.47965	0.55959	non-signif
NCBI876091	uncultured_Oscillibacter_sp.	Firmicutes	0.50071	0.58246	non-signif
NCBI411486	Clostridium_sp._M62/1	Firmicutes	0.51495	0.59729	non-signif
NCBI1834196	Lachnoclostridium_sp._YL32	Firmicutes	0.52309	0.60497	non-signif
NCBI820	Bacteroides_uniformis	Bacteroidetes	0.53169	0.61313	non-signif
NCBI2686385	Lactobacillus_phage_JNU_P7	Uroviricota	0.54111	0.6222	non-signif
NCBI2039784	Mus_musculus_picornavirus	Pisuviricota	0.54328	0.62289	non-signif
NCBI33043	Coprococcus_eutactus	Firmicutes	0.5455	0.62365	non-signif
NCBI83683	Lactobacillus_amylolyticus	Firmicutes	0.54874	0.62556	non-signif
NCBI508451	Lactobacillus_taiwanensis	Firmicutes	0.55439	0.6302	non-signif
NCBI2585119	Alistipes_dispar	Bacteroidetes	0.5613	0.63461	non-signif
NCBI2709390	Bacteroides_sp._ZJ_18	Bacteroidetes	0.56145	0.63461	non-signif
NCBI544645	Butyricimonas_virosa	Bacteroidetes	0.5724	0.64435	non-signif
NCBI1870985	Arabia_massiliensis	Actinobacteria	0.57387	0.64435	non-signif
NCBI2682776	Eggerthellaceae_bacterium_zg_886	Actinobacteria	0.57491	0.64435	non-signif
NCBI2827604	Myoviridae_sp._ct7CH26	Uroviricota	0.57779	0.64514	non-signif
NCBI1729681	uncultured_Faecalibaculum_sp.	Firmicutes	0.57885	0.64514	non-signif
NCBI1591	Lactobacillus_sp.	Firmicutes	0.58801	0.65352	non-signif
NCBI1531	Enterocloster_clostridioformis	Firmicutes	0.59526	0.65974	non-signif
NCBI85336	Rothia_nasimurium	Actinobacteria	0.59862	0.66163	non-signif
NCBI2877527	Blautia_sp._NBRC_113351	Firmicutes	0.60594	0.66788	non-signif
NCBI2364787	Alistipes_megaguti	Bacteroidetes	0.62283	0.6846	non-signif
NCBI400065	Streptococcus_merionis	Firmicutes	0.63248	0.69329	non-signif
NCBI33035	Blautia_producta	Firmicutes	0.64177	0.70155	non-signif
NCBI881	Desulfovibrio_vulgaris	Proteobacteria	0.64855	0.70476	non-signif
NCBI674529	Bacteroides_faecis	Bacteroidetes	0.65052	0.70476	non-signif
NCBI2676062	Erysipelotrichaceae_bacterium_66202529	Firmicutes	0.65164	0.70476	non-signif
NCBI2792859	Bacteroides_sp._KGMB07931	Bacteroidetes	0.65177	0.70476	non-signif
NCBI52242	Lactobacillus_gallinarum	Firmicutes	0.67784	0.73096	non-signif
NCBI1805714	Christensenella_massiliensis	Firmicutes	0.69528	0.74775	non-signif
NCBI2707299	Adlercreutzia_hattorii	Actinobacteria	0.70579	0.75702	non-signif
NCBI410072	Coprococcus_comes	Firmicutes	0.71273	0.76241	non-signif
NCBI658143	uncultured_Tenericutes_bacterium	Tenericutes	0.71685	0.76285	non-signif
NCBI292800	Flavonifractor_plautii	Firmicutes	0.71697	0.76285	non-signif
NCBI1841863	Gordonibacter_massiliensis	Actinobacteria	0.72082	0.76492	non-signif
NCBI85831	Bacteroides_acidifaciens	Bacteroidetes	0.73494	0.77783	non-signif
NCBI2825668	Siphoviridae_sp._ctoOf8	Uroviricota	0.74278	0.78404	non-signif
NCBI2827671	Myoviridae_sp._ctHMa1	Uroviricota	0.75029	0.78953	non-signif
NCBI2825501	Siphoviridae_sp._ctRGt12	Uroviricota	0.75193	0.78953	non-signif
NCBI1623	Ligilactobacillus_ruminis	Firmicutes	0.75587	0.79159	non-signif
NCBI2093857	Dysosmobacter_welbionis	Firmicutes	0.7619	0.79469	non-signif
NCBI2830657	Clostridiaceae_bacterium_Marseille_Q4143	Firmicutes	0.76282	0.79469	non-signif
NCBI2763670	Lachnospiraceae_bacterium_NSJ_4	Firmicutes	0.7757	0.806	non-signif
NCBI194843	uncultured_Bacteroidales_bacterium	Bacteroidetes	0.80242	0.8316	non-signif
NCBI2826609	Myoviridae_sp._ct3Sw5	Uroviricota	0.80604	0.83319	non-signif
NCBI712982	Lachnospiraceae_bacterium_oral_taxon_096	Firmicutes	0.82081	0.84626	non-signif
NCBI853	Faecalibacterium_prausnitzii	Firmicutes	0.83217	0.85576	non-signif
NCBI329854	Bacteroides_intestinalis	Bacteroidetes	0.87463	0.89616	non-signif
NCBI89153	[Clostridium]_hylemonae	Firmicutes	0.87601	0.89616	non-signif
NCBI2884447	Bacteroides_sp._KGMB10229	Bacteroidetes	0.87819	0.89616	non-signif
NCBI747645	Parvibacter_caecicola	Actinobacteria	0.90407	0.91977	non-signif
NCBI2763672	Lachnospiraceae_bacterium_sunii_NSJ_8	Firmicutes	0.90594	0.91977	non-signif
NCBI1550024	Ruthenibacterium_lactatiformans	Firmicutes	0.91519	0.92681	non-signif
NCBI45133	Lasiodiplodia_theobromae	Ascomycota	0.9221	0.93143	non-signif
NCBI208479	Enterocloster_bolteae	Firmicutes	0.944	0.95115	non-signif
NCBI2086584	Massilistercora_timonensis	Firmicutes	0.94897	0.95375	non-signif
NCBI1613	Limosilactobacillus_fermentum	Firmicutes	0.97749	0.97995	non-signif
NCBI2755405	Bacteroides_sp._CACC_737	Bacteroidetes	0.98951	0.98951	non-signif
