# Supplementary material for: Alternation of the gut microbiota in metabolically healthy obesity: An integrated multiomics analysis
Source: Front Cell Infect Microbiol. 2022 Nov 1;12:1012028. doi: 10.3389/fcimb.2022.1012028 (PMC9663839; doi:10.3389/fcimb.2022.1012028)
Supplement: Supplementary file 1 [file DataSheet_1.zip › Table S13.xlsx]

## Sheet: FH_CK_0.05_occor1
	NCBI1329523	NCBI2202567	NCBI1358	NCBI387090	NCBI2530390	NCBI314101	NCBI116085	NCBI2576606	NCBI1834205	NCBI2768039	NCBI1359	NCBI2518971	NCBI77133	NCBI368003	NCBI35345	NCBI1796646	NCBI2831617	NCBI39488	NCBI1131822	NCBI376805	NCBI1308	NCBI2606626	NCBI344338	NCBI53345	NCBI1115758	NCBI397865	NCBI2301481	NCBI172733	NCBI39483	NCBI246787	NCBI46503	NCBI1366	NCBI208544	NCBI387661	NCBI69824	NCBI657323	NCBI1547	NCBI1871335	NCBI1352	NCBI2610895	NCBI818	NCBI331630	NCBI246144	NCBI823	NCBI1334	NCBI28118	NCBI817	NCBI1918613	NCBI1796616
NCBI1329523	1	0.643357	-0.685315	0.797203	0.797203	0.804196	-0.846154	0.727273	0.847239	0.787522	-0.768805	0.797203	0.804196	0.780057	-0.72034	0.776224	0.633976	-0.811189	0.92935	0.804196	-0.72034	0.762238	-0.678322	-0.761395	-0.711856	0.825175	0.936815	-0.79021	-0.812611	0.601399	0.685315	-0.727804	0.727804	0.818182	-0.748608	-0.838049	-0.825175	-0.833626	-0.825175	-0.881119	0.734266	0.765128	-0.697946	0.811189	-0.652602	0.685315	0.762238	0.706294	-0.818182
NCBI2202567	0.643357	1	-0.832168	0.881119	0.853147	0.776224	0	0.839161	0.690481	0.892027	-0.829313	0.79021	0.727273	0.899492	-0.877098	0.762238	0.73205	-0.713287	0.765128	0.748252	-0.877098	0.86014	-0.818182	-0.735269	-0.822194	0.685315	0.735269	-0.643357	-0.654992	0.895105	0.86014	-0.839774	0.862168	0.72028	-0.600446	-0.612691	-0.615385	-0.728548	-0.615385	0	0.797203	0.81738	-0.892027	0.678322	-0.82663	0.748252	0.853147	0.965035	0
NCBI1358	-0.685315	-0.832168	1	-0.853147	-0.902098	-0.811189	0.762238	-0.881119	-0.81738	-0.862168	0.925413	-0.818182	-0.783217	-0.765128	0.936815	-0.867133	-0.728548	0.643357	-0.794986	-0.818182	0.936815	-0.853147	0.79021	0.630764	0.847109	-0.762238	-0.81738	0.664336	0.760071	-0.902098	-0.902098	0.92935	-0.757663	-0.818182	0.764204	0.690158	0.818182	0.826621	0.783217	0.643357	-0.832168	-0.906956	0.92935	-0.727273	0.913643	-0.839161	-0.888112	-0.874126	0.664336
NCBI387090	0.797203	0.881119	-0.853147	1	0.937063	0.797203	-0.734266	0.811189	0.727804	0.877098	-0.89338	0.832168	0.825175	0.83231	-0.862168	0.825175	0.626971	-0.804196	0.877098	0.86014	-0.862168	0.916084	-0.79021	-0.895759	-0.754568	0.72028	0.862168	-0.671329	-0.812611	0.811189	0.832168	-0.854704	0.787522	0.776224	-0.686224	-0.72537	-0.706294	-0.756569	-0.783217	-0.678322	0.776224	0.802451	-0.854704	0.699301	-0.797625	0.783217	0.881119	0.93007	-0.762238
NCBI2530390	0.797203	0.853147	-0.902098	0.937063	1	0.93007	-0.734266	0.888112	0.809916	0.824845	-0.939651	0.951049	0.909091	0.787522	-0.899492	0.937063	0.721542	-0.685315	0.906956	0.923077	-0.899492	0.958042	-0.86014	-0.750198	-0.704738	0.846154	0.914421	-0.685315	-0.777584	0.832168	0.874126	-0.869633	0.750198	0.888112	-0.639436	-0.6972	-0.734266	-0.795098	-0.797203	-0.692308	0.839161	0.81738	-0.906956	0.804196	-0.790374	0.734266	0.916084	0.916084	-0.692308
NCBI314101	0.804196	0.776224	-0.811189	0.797203	0.93007	1	-0.72028	0.923077	0.847239	0.787522	-0.896939	0.993007	0.937063	0.780057	-0.854704	0.958042	0.830124	-0.65035	0.92935	0.888112	-0.854704	0.923077	-0.853147	0	-0.654908	0.958042	0.936815	-0.741259	-0.763574	0.797203	0.846154	-0.81738	0.727804	0.944056	0	-0.676073	-0.748252	-0.826621	-0.783217	-0.748252	0.867133	0.765128	-0.884562	0.937063	-0.739616	0.629371	0.86014	0.839161	-0.671329
NCBI116085	-0.846154	0	0.762238	-0.734266	-0.734266	-0.72028	1	-0.65035	-0.921886	-0.72034	0.79372	-0.727273	-0.755245	-0.712875	0.824845	-0.797203	-0.770579	0.846154	-0.847239	-0.867133	0.824845	-0.657343	0.769231	0.701678	0.772364	-0.734266	-0.877098	0.846154	0.86515	-0.629371	-0.622378	0.862168	-0.750198	-0.727273	0.85778	0.95777	0.888112	0.819616	0.979021	0.888112	-0.657343	-0.794986	0.794986	-0.755245	0.82663	-0.783217	-0.706294	-0.608392	0.923077
NCBI2576606	0.727273	0.839161	-0.881119	0.811189	0.888112	0.923077	-0.65035	1	0.757663	0.906956	-0.918295	0.909091	0.86014	0.809916	-0.869633	0.909091	0.760071	-0.643357	0.869633	0.755245	-0.869633	0.93007	-0.734266	0	-0.761686	0.902098	0.862168	-0.657343	-0.770579	0.881119	0.937063	-0.839774	0.712875	0.916084	-0.631638	0	-0.776224	-0.85114	-0.692308	-0.643357	0.916084	0.794986	-0.892027	0.888112	-0.82663	0.706294	0.902098	0.916084	-0.643357
NCBI1834205	0.847239	0.690481	-0.81738	0.727804	0.809916	0.847239	-0.921886	0.757663	1	0.760956	-0.801662	0.847239	0.847239	0.768924	-0.860558	0.854704	0.886113	-0.742734	0.864542	0.899492	-0.860558	0.757663	-0.854704	-0.623506	-0.778865	0.847239	0.904382	-0.914421	-0.841246	0.765128	0.727804	-0.860558	0.824701	0.824845	-0.749155	-0.905849	-0.862168	-0.811335	-0.906956	-0.92935	0.81738	0.896414	-0.860558	0.862168	-0.824332	0.81738	0.809916	0.697946	-0.76886
NCBI2768039	0.787522	0.892027	-0.862168	0.877098	0.824845	0.787522	-0.72034	0.906956	0.760956	1	-0.877648	0.787522	0.787522	0.928287	-0.860558	0.794986	0.699169	-0.81738	0.864542	0.72034	-0.860558	0.869633	-0.690481	-0.762948	-0.87005	0.787522	0.840637	-0.750198	-0.844985	0.884562	0.892027	-0.860558	0.808765	0.802451	-0.749155	-0.702878	-0.772592	-0.867419	-0.727804	-0.727804	0.884562	0.856574	-0.860558	0.780057	-0.870773	0.81738	0.877098	0.921886	-0.724072
NCBI1359	-0.768805	-0.829313	0.925413	-0.89338	-0.939651	-0.896939	0.79372	-0.918295	-0.801662	-0.877648	1	-0.904058	-0.868465	-0.839655	0.953635	-0.961006	-0.745194	0.775924	-0.915642	-0.875583	0.953635	-0.904058	0.825754	0.721875	0.778986	-0.847109	-0.908043	0.676264	0.80046	-0.811516	-0.882702	0.946037	-0.733273	-0.882702	0.777925	0.73481	0.79372	0.905642	0.847109	0.665586	-0.800839	-0.782665	0.946037	-0.79372	0.896832	-0.733212	-0.864906	-0.889821	0.786601
NCBI2518971	0.797203	0.79021	-0.818182	0.832168	0.951049	0.993007	-0.727273	0.909091	0.847239	0.787522	-0.904058	1	0.958042	0.780057	-0.862168	0.965035	0.819616	-0.664336	0.92935	0.916084	-0.862168	0.944056	-0.867133	-0.641961	-0.633552	0.937063	0.936815	-0.755245	-0.791595	0.804196	0.839161	-0.824845	0.727804	0.93007	0	-0.690158	-0.72028	-0.7986	-0.797203	-0.755245	0.874126	0.765128	-0.892027	0.916084	-0.746867	0.657343	0.881119	0.853147	-0.678322
NCBI77133	0.804196	0.727273	-0.783217	0.825175	0.909091	0.937063	-0.755245	0.86014	0.847239	0.787522	-0.868465	0.958042	1	0.780057	-0.824845	0.93007	0.774082	-0.713287	0.92935	0.881119	-0.824845	0.944056	-0.818182	-0.668087	0	0.937063	0.936815	-0.783217	-0.861648	0.769231	0.839161	-0.809916	0.727804	0.937063	0	-0.739455	-0.713287	-0.735553	-0.811189	-0.797203	0.874126	0.765128	-0.847239	0.881119	-0.732365	0.734266	0.839161	0.79021	-0.72028
NCBI368003	0.780057	0.899492	-0.765128	0.83231	0.787522	0.780057	-0.712875	0.809916	0.768924	0.928287	-0.839655	0.780057	0.780057	1	-0.860558	0.772592	0.751513	-0.884562	0.87251	0.742734	-0.860558	0.809916	-0.787522	-0.762948	-0.816859	0.780057	0.832669	-0.772592	-0.755252	0.802451	0.824845	-0.860558	0.880478	0.772592	-0.749155	-0.78557	-0.683017	-0.848724	-0.735269	-0.735269	0.772592	0.800797	-0.860558	0.727804	-0.824332	0.735269	0.750198	0.854704	-0.716608
NCBI35345	-0.72034	-0.877098	0.936815	-0.862168	-0.899492	-0.854704	0.824845	-0.869633	-0.860558	-0.860558	0.953635	-0.862168	-0.824845	-0.860558	1	-0.921886	-0.856202	0.794986	-0.860558	-0.884562	1	-0.854704	0.914421	0.687251	0.862451	-0.802451	-0.860558	0.72034	0.766469	-0.854704	-0.877098	0.992032	-0.860558	-0.839774	0.815747	0.800605	0.824845	0.856202	0.854704	0.690481	-0.780057	-0.860558	0.992032	-0.772592	0.963655	-0.824845	-0.847239	-0.877098	0.783789
NCBI1796646	0.776224	0.762238	-0.867133	0.825175	0.937063	0.958042	-0.797203	0.909091	0.854704	0.794986	-0.961006	0.965035	0.93007	0.772592	-0.921886	1	0.816113	-0.713287	0.921886	0.916084	-0.921886	0.909091	-0.86014	-0.645693	-0.683382	0.909091	0.92935	-0.72028	-0.802103	0.769231	0.839161	-0.899492	0.705411	0.923077	-0.686224	-0.732413	-0.783217	-0.85114	-0.853147	-0.72028	0.825175	0.750198	-0.92935	0.874126	-0.841132	0.699301	0.867133	0.832168	-0.762238
NCBI2831617	0.633976	0.73205	-0.728548	0.626971	0.721542	0.830124	-0.770579	0.760071	0.886113	0.699169	-0.745194	0.819616	0.774082	0.751513	-0.856202	0.816113	1	-0.683013	0.766469	0.823119	-0.856202	0.714537	-0.907182	0	-0.745194	0.805605	0.781424	-0.819616	-0.712281	0.791595	0.711034	-0.837508	0.848724	0.760071	-0.605404	-0.765443	-0.753066	-0.719298	-0.795098	-0.774082	0.753066	0.788902	-0.889852	0.86515	-0.824447	0.697024	0.721542	0.697024	-0.683013
NCBI39488	-0.811189	-0.713287	0.643357	-0.804196	-0.685315	-0.65035	0.846154	-0.643357	-0.742734	-0.81738	0.775924	-0.664336	-0.713287	-0.884562	0.794986	-0.713287	-0.683013	1	-0.854704	-0.748252	0.794986	-0.685315	0.727273	0.839774	0.761686	-0.671329	-0.81738	0.755245	0.809108	-0.601399	-0.65035	0.83231	-0.81738	-0.671329	0.834386	0.894388	0.734266	0.788092	0.846154	0.769231	0	-0.683017	0.765128	-0.657343	0.797625	-0.727273	-0.636364	-0.699301	0.923077
NCBI1131822	0.92935	0.765128	-0.794986	0.877098	0.906956	0.92935	-0.847239	0.869633	0.864542	0.864542	-0.915642	0.92935	0.92935	0.87251	-0.860558	0.921886	0.766469	-0.854704	1	0.892027	-0.860558	0.899492	-0.81738	-0.762948	-0.725675	0.92935	0.992032	-0.802451	-0.867419	0.742734	0.824845	-0.860558	0.784861	0.921886	-0.749155	-0.830674	-0.81738	-0.893591	-0.884562	-0.839774	0.81738	0.784861	-0.860558	0.892027	-0.77789	0.705411	0.824845	0.824845	-0.850971
NCBI376805	0.804196	0.748252	-0.818182	0.86014	0.923077	0.888112	-0.867133	0.755245	0.899492	0.72034	-0.875583	0.916084	0.881119	0.742734	-0.884562	0.916084	0.823119	-0.748252	0.892027	1	-0.884562	0.839161	-0.923077	-0.761395	-0.683382	0.797203	0.914421	-0.818182	-0.819616	0.748252	0.706294	-0.869633	0.765128	0.797203	-0.647234	-0.845091	-0.741259	-0.774082	-0.923077	-0.818182	0.755245	0.787522	-0.892027	0.811189	-0.790374	0.713287	0.839161	0.783217	-0.783217
NCBI1308	-0.72034	-0.877098	0.936815	-0.862168	-0.899492	-0.854704	0.824845	-0.869633	-0.860558	-0.860558	0.953635	-0.862168	-0.824845	-0.860558	1	-0.921886	-0.856202	0.794986	-0.860558	-0.884562	1	-0.854704	0.914421	0.687251	0.862451	-0.802451	-0.860558	0.72034	0.766469	-0.854704	-0.877098	0.992032	-0.860558	-0.839774	0.815747	0.800605	0.824845	0.856202	0.854704	0.690481	-0.780057	-0.860558	0.992032	-0.772592	0.963655	-0.824845	-0.847239	-0.877098	0.783789
NCBI2606626	0.762238	0.86014	-0.853147	0.916084	0.958042	0.923077	-0.657343	0.93007	0.757663	0.869633	-0.904058	0.944056	0.944056	0.809916	-0.854704	0.909091	0.714537	-0.685315	0.899492	0.839161	-0.854704	1	-0.797203	-0.716608	-0.658467	0.881119	0.892027	-0.678322	-0.812611	0.86014	0.923077	-0.824845	0.750198	0.916084	0	-0.626776	-0.699301	-0.739055	-0.72028	-0.678322	0.902098	0.794986	-0.877098	0.839161	-0.768621	0.755245	0.916084	0.93007	-0.664336
NCBI344338	-0.678322	-0.818182	0.79021	-0.79021	-0.86014	-0.853147	0.769231	-0.734266	-0.854704	-0.690481	0.825754	-0.867133	-0.818182	-0.787522	0.914421	-0.86014	-0.907182	0.727273	-0.81738	-0.923077	0.914421	-0.797203	1	0.623299	0.718975	-0.776224	-0.824845	0.734266	0.669003	-0.776224	-0.755245	0.892027	-0.884562	-0.783217	0.647234	0.802837	0.706294	0.707532	0.825175	0.706294	-0.685315	-0.794986	0.92935	-0.762238	0.812127	-0.706294	-0.741259	-0.776224	0.706294
NCBI53345	-0.761395	-0.735269	0.630764	-0.895759	-0.750198	0	0.701678	0	-0.623506	-0.762948	0.721875	-0.641961	-0.668087	-0.762948	0.687251	-0.645693	0	0.839774	-0.762948	-0.761395	0.687251	-0.716608	0.623299	1	0.628791	0	-0.73506	0.686749	0.783294	0	0	0.695219	-0.651394	0	0.603486	0.740465	0	0.646825	0.727804	0.686749	-0.612102	-0.623506	0.663347	0	0.661787	-0.679284	-0.742734	-0.761395	0.739001
NCBI1115758	-0.711856	-0.822194	0.847109	-0.754568	-0.704738	-0.654908	0.772364	-0.761686	-0.778865	-0.87005	0.778986	-0.633552	0	-0.816859	0.862451	-0.683382	-0.745194	0.761686	-0.725675	-0.683382	0.862451	-0.658467	0.718975	0.628791	1	-0.633552	-0.725675	0.683382	0.682797	-0.811516	-0.768805	0.87005	-0.854852	-0.658467	0.841429	0.741978	0.861346	0.83968	0.733212	0.672704	-0.701179	-0.881448	0.839655	-0.679823	0.900522	-0.804398	-0.765246	-0.804398	0.726094
NCBI397865	0.825175	0.685315	-0.762238	0.72028	0.846154	0.958042	-0.734266	0.902098	0.847239	0.787522	-0.847109	0.937063	0.937063	0.780057	-0.802451	0.909091	0.805605	-0.671329	0.92935	0.797203	-0.802451	0.881119	-0.776224	0	-0.633552	1	0.936815	-0.741259	-0.777584	0.748252	0.86014	-0.787522	0.727804	0.979021	-0.639436	-0.6972	-0.797203	-0.819616	-0.769231	-0.776224	0.853147	0.765128	-0.824845	0.944056	-0.710612	0.65035	0.776224	0.748252	-0.699301
NCBI2301481	0.936815	0.735269	-0.81738	0.862168	0.914421	0.936815	-0.877098	0.862168	0.904382	0.840637	-0.908043	0.936815	0.936815	0.832669	-0.860558	0.92935	0.781424	-0.81738	0.992032	0.914421	-0.860558	0.892027	-0.824845	-0.73506	-0.725675	0.936815	1	-0.824845	-0.878635	0.750198	0.81738	-0.860558	0.776892	0.92935	-0.749155	-0.845709	-0.847239	-0.886113	-0.906956	-0.869633	0.83231	0.816733	-0.860558	0.906956	-0.77789	0.727804	0.839774	0.802451	-0.843507
NCBI172733	-0.79021	-0.643357	0.664336	-0.671329	-0.685315	-0.741259	0.846154	-0.657343	-0.914421	-0.750198	0.676264	-0.755245	-0.783217	-0.772592	0.72034	-0.72028	-0.819616	0.755245	-0.802451	-0.818182	0.72034	-0.678322	0.734266	0.686749	0.683382	-0.741259	-0.824845	1	0.889669	-0.734266	0	0.727804	-0.750198	-0.664336	0	0.866219	0.685315	0.735553	0.846154	0.972028	-0.811189	-0.802451	0.742734	-0.811189	0.717863	-0.727273	-0.748252	-0.636364	0.699301
NCBI39483	-0.812611	-0.654992	0.760071	-0.812611	-0.777584	-0.763574	0.86515	-0.770579	-0.841246	-0.844985	0.80046	-0.791595	-0.861648	-0.755252	0.766469	-0.802103	-0.712281	0.809108	-0.867419	-0.819616	0.766469	-0.812611	0.669003	0.783294	0.682797	-0.777584	-0.878635	0.889669	1	-0.763574	-0.707532	0.788902	-0.687953	-0.756569	0.663992	0.811299	0.763574	0.761404	0.879161	0.893171	-0.858145	-0.785163	0.773947	-0.823119	0.788128	-0.809108	-0.837129	-0.735553	0.826621
NCBI246787	0.601399	0.895105	-0.902098	0.811189	0.832168	0.797203	-0.629371	0.881119	0.765128	0.884562	-0.811516	0.804196	0.769231	0.802451	-0.854704	0.769231	0.791595	-0.601399	0.742734	0.748252	-0.854704	0.86014	-0.776224	0	-0.811516	0.748252	0.750198	-0.734266	-0.763574	1	0.888112	-0.83231	0.809916	0.755245	0	0	-0.692308	-0.725045	-0.671329	-0.664336	0.909091	0.906956	-0.892027	0.776224	-0.841132	0.797203	0.881119	0.902098	0
NCBI46503	0.685315	0.86014	-0.902098	0.832168	0.874126	0.846154	-0.622378	0.937063	0.727804	0.892027	-0.882702	0.839161	0.839161	0.824845	-0.877098	0.839161	0.711034	-0.65035	0.824845	0.706294	-0.877098	0.923077	-0.755245	0	-0.768805	0.86014	0.81738	0	-0.707532	0.888112	1	-0.862168	0.802451	0.916084	-0.70182	0	-0.776224	-0.763574	-0.65035	0	0.853147	0.854704	-0.884562	0.776224	-0.82663	0.797203	0.832168	0.895105	-0.622378
NCBI1366	-0.727804	-0.839774	0.92935	-0.854704	-0.869633	-0.81738	0.862168	-0.839774	-0.860558	-0.860558	0.946037	-0.824845	-0.809916	-0.860558	0.992032	-0.899492	-0.837508	0.83231	-0.860558	-0.869633	0.992032	-0.824845	0.892027	0.695219	0.87005	-0.787522	-0.860558	0.727804	0.788902	-0.83231	-0.862168	1	-0.860558	-0.824845	0.86569	0.838192	0.847239	0.86368	0.884562	0.705411	-0.750198	-0.860558	0.976096	-0.750198	0.971395	-0.839774	-0.809916	-0.839774	0.828577
NCBI208544	0.727804	0.862168	-0.757663	0.787522	0.750198	0.727804	-0.750198	0.712875	0.824701	0.808765	-0.733273	0.727804	0.727804	0.880478	-0.860558	0.705411	0.848724	-0.81738	0.784861	0.765128	-0.860558	0.750198	-0.884562	-0.651394	-0.854852	0.727804	0.776892	-0.750198	-0.687953	0.809916	0.802451	-0.860558	1	0.742734	-0.749155	-0.823157	-0.772592	-0.69543	-0.742734	-0.742734	0.705411	0.888446	-0.860558	0.72034	-0.824332	0.83231	0.712875	0.787522	-0.724072
NCBI387661	0.818182	0.72028	-0.818182	0.776224	0.888112	0.944056	-0.727273	0.916084	0.824845	0.802451	-0.882702	0.93007	0.937063	0.772592	-0.839774	0.923077	0.760071	-0.671329	0.921886	0.797203	-0.839774	0.916084	-0.783217	0	-0.658467	0.979021	0.92935	-0.664336	-0.756569	0.755245	0.916084	-0.824845	0.742734	1	-0.694022	-0.683116	-0.825175	-0.802103	-0.755245	-0.713287	0.839161	0.787522	-0.847239	0.895105	-0.746867	0.713287	0.804196	0.79021	-0.713287
NCBI69824	-0.748608	-0.600446	0.764204	-0.686224	-0.639436	0	0.85778	-0.631638	-0.749155	-0.749155	0.777925	0	0	-0.749155	0.815747	-0.686224	-0.605404	0.834386	-0.749155	-0.647234	0.815747	0	0.647234	0.603486	0.841429	-0.639436	-0.749155	0	0.663992	0	-0.70182	0.86569	-0.749155	-0.694022	1	0.840282	0.881174	0.820225	0.803194	0.639436	0	-0.749155	0.749155	0	0.840928	-0.772002	0	-0.600446	0.85778
NCBI657323	-0.838049	-0.612691	0.690158	-0.72537	-0.6972	-0.676073	0.95777	0	-0.905849	-0.702878	0.73481	-0.690158	-0.739455	-0.78557	0.800605	-0.732413	-0.765443	0.894388	-0.830674	-0.845091	0.800605	-0.626776	0.802837	0.740465	0.741978	-0.6972	-0.845709	0.866219	0.811299	0	0	0.838192	-0.823157	-0.683116	0.840282	1	0.795794	0.765443	0.936643	0.894388	-0.605649	-0.78557	0.770535	-0.683116	0.781355	-0.774667	-0.633819	0	0.880304
NCBI1547	-0.825175	-0.615385	0.818182	-0.706294	-0.734266	-0.748252	0.888112	-0.776224	-0.862168	-0.772592	0.79372	-0.72028	-0.713287	-0.683017	0.824845	-0.783217	-0.753066	0.734266	-0.81738	-0.741259	0.824845	-0.699301	0.706294	0	0.861346	-0.797203	-0.847239	0.685315	0.763574	-0.692308	-0.776224	0.847239	-0.772592	-0.825175	0.881174	0.795794	1	0.826621	0.839161	0.762238	-0.706294	-0.847239	0.794986	-0.811189	0.833881	-0.804196	-0.741259	-0.678322	0.853147
NCBI1871335	-0.833626	-0.728548	0.826621	-0.756569	-0.795098	-0.826621	0.819616	-0.85114	-0.811335	-0.867419	0.905642	-0.7986	-0.735553	-0.848724	0.856202	-0.85114	-0.719298	0.788092	-0.893591	-0.774082	0.856202	-0.739055	0.707532	0.646825	0.83968	-0.819616	-0.886113	0.735553	0.761404	-0.725045	-0.763574	0.86368	-0.69543	-0.802103	0.820225	0.765443	0.826621	1	0.833626	0.739055	-0.742558	-0.758991	0.841246	-0.7986	0.828079	-0.623469	-0.760071	-0.774082	0.777584
NCBI1352	-0.825175	-0.615385	0.783217	-0.783217	-0.797203	-0.783217	0.979021	-0.692308	-0.906956	-0.727804	0.847109	-0.797203	-0.811189	-0.735269	0.854704	-0.853147	-0.795098	0.846154	-0.884562	-0.923077	0.854704	-0.72028	0.825175	0.727804	0.733212	-0.769231	-0.906956	0.846154	0.879161	-0.671329	-0.65035	0.884562	-0.742734	-0.755245	0.803194	0.936643	0.839161	0.833626	1	0.867133	-0.678322	-0.772592	0.839774	-0.783217	0.82663	-0.734266	-0.727273	-0.657343	0.916084
NCBI2610895	-0.881119	0	0.643357	-0.678322	-0.692308	-0.748252	0.888112	-0.643357	-0.92935	-0.727804	0.665586	-0.755245	-0.797203	-0.735269	0.690481	-0.72028	-0.774082	0.769231	-0.839774	-0.818182	0.690481	-0.678322	0.706294	0.686749	0.672704	-0.776224	-0.869633	0.972028	0.893171	-0.664336	0	0.705411	-0.742734	-0.713287	0.639436	0.894388	0.762238	0.739055	0.867133	1	-0.783217	-0.802451	0.697946	-0.832168	0.674356	-0.734266	-0.734266	-0.601399	0.762238
NCBI818	0.734266	0.797203	-0.832168	0.776224	0.839161	0.867133	-0.657343	0.916084	0.81738	0.884562	-0.800839	0.874126	0.874126	0.772592	-0.780057	0.825175	0.753066	0	0.81738	0.755245	-0.780057	0.902098	-0.685315	-0.612102	-0.701179	0.853147	0.83231	-0.811189	-0.858145	0.909091	0.853147	-0.750198	0.705411	0.839161	0	-0.605649	-0.706294	-0.742558	-0.678322	-0.783217	1	0.854704	-0.81738	0.881119	-0.761369	0.783217	0.937063	0.86014	0
NCBI331630	0.765128	0.81738	-0.906956	0.802451	0.81738	0.765128	-0.794986	0.794986	0.896414	0.856574	-0.782665	0.765128	0.765128	0.800797	-0.860558	0.750198	0.788902	-0.683017	0.784861	0.787522	-0.860558	0.794986	-0.794986	-0.623506	-0.881448	0.765128	0.816733	-0.802451	-0.785163	0.906956	0.854704	-0.860558	0.888446	0.787522	-0.749155	-0.78557	-0.847239	-0.758991	-0.772592	-0.802451	0.854704	1	-0.860558	0.765128	-0.847552	0.906956	0.847239	0.809916	-0.65689
NCBI246144	-0.697946	-0.892027	0.92935	-0.854704	-0.906956	-0.884562	0.794986	-0.892027	-0.860558	-0.860558	0.946037	-0.892027	-0.847239	-0.860558	0.992032	-0.92935	-0.889852	0.765128	-0.860558	-0.892027	0.992032	-0.877098	0.92935	0.663347	0.839655	-0.824845	-0.860558	0.742734	0.773947	-0.892027	-0.884562	0.976096	-0.860558	-0.847239	0.749155	0.770535	0.794986	0.841246	0.839774	0.697946	-0.81738	-0.860558	1	-0.809916	0.948175	-0.802451	-0.862168	-0.892027	0.746466
NCBI823	0.811189	0.678322	-0.727273	0.699301	0.804196	0.937063	-0.755245	0.888112	0.862168	0.780057	-0.79372	0.916084	0.881119	0.727804	-0.772592	0.874126	0.86515	-0.657343	0.892027	0.811189	-0.772592	0.839161	-0.762238	0	-0.679823	0.944056	0.906956	-0.811189	-0.823119	0.776224	0.776224	-0.750198	0.72034	0.895105	0	-0.683116	-0.811189	-0.7986	-0.783217	-0.832168	0.881119	0.765128	-0.809916	1	-0.717863	0.643357	0.825175	0.755245	-0.713287
NCBI1334	-0.652602	-0.82663	0.913643	-0.797625	-0.790374	-0.739616	0.82663	-0.82663	-0.824332	-0.870773	0.896832	-0.746867	-0.732365	-0.824332	0.963655	-0.841132	-0.824447	0.797625	-0.77789	-0.790374	0.963655	-0.768621	0.812127	0.661787	0.900522	-0.710612	-0.77789	0.717863	0.788128	-0.841132	-0.82663	0.971395	-0.824332	-0.746867	0.840928	0.781355	0.833881	0.828079	0.82663	0.674356	-0.761369	-0.847552	0.948175	-0.717863	1	-0.870137	-0.819379	-0.82663	0.790374
NCBI28118	0.685315	0.748252	-0.839161	0.783217	0.734266	0.629371	-0.783217	0.706294	0.81738	0.81738	-0.733212	0.657343	0.734266	0.735269	-0.824845	0.699301	0.697024	-0.727273	0.705411	0.713287	-0.824845	0.755245	-0.706294	-0.679284	-0.804398	0.65035	0.727804	-0.727273	-0.809108	0.797203	0.797203	-0.839774	0.83231	0.713287	-0.772002	-0.774667	-0.804196	-0.623469	-0.734266	-0.734266	0.783217	0.906956	-0.802451	0.643357	-0.870137	1	0.811189	0.748252	-0.713287
NCBI817	0.762238	0.853147	-0.888112	0.881119	0.916084	0.86014	-0.706294	0.902098	0.809916	0.877098	-0.864906	0.881119	0.839161	0.750198	-0.847239	0.867133	0.721542	-0.636364	0.824845	0.839161	-0.847239	0.916084	-0.741259	-0.742734	-0.765246	0.776224	0.839774	-0.748252	-0.837129	0.881119	0.832168	-0.809916	0.712875	0.804196	0	-0.633819	-0.741259	-0.760071	-0.727273	-0.734266	0.937063	0.847239	-0.862168	0.825175	-0.819379	0.811189	1	0.93007	-0.636364
NCBI1918613	0.706294	0.965035	-0.874126	0.93007	0.916084	0.839161	-0.608392	0.916084	0.697946	0.921886	-0.889821	0.853147	0.79021	0.854704	-0.877098	0.832168	0.697024	-0.699301	0.824845	0.783217	-0.877098	0.93007	-0.776224	-0.761395	-0.804398	0.748252	0.802451	-0.636364	-0.735553	0.902098	0.895105	-0.839774	0.787522	0.79021	-0.600446	0	-0.678322	-0.774082	-0.657343	-0.601399	0.86014	0.809916	-0.892027	0.755245	-0.82663	0.748252	0.93007	1	-0.622378
NCBI1796616	-0.818182	0	0.664336	-0.762238	-0.692308	-0.671329	0.923077	-0.643357	-0.76886	-0.724072	0.786601	-0.678322	-0.72028	-0.716608	0.783789	-0.762238	-0.683013	0.923077	-0.850971	-0.783217	0.783789	-0.664336	0.706294	0.739001	0.726094	-0.699301	-0.843507	0.699301	0.826621	0	-0.622378	0.828577	-0.724072	-0.713287	0.85778	0.880304	0.853147	0.777584	0.916084	0.762238	0	-0.65689	0.746466	-0.713287	0.790374	-0.713287	-0.636364	-0.622378	1
NCBI60246	0.869633	0.705411	-0.72034	0.750198	0.802451	0.869633	-0.906956	0.750198	0.944223	0.752988	-0.816859	0.869633	0.869633	0.824701	-0.860558	0.877098	0.901068	-0.854704	0.920319	0.906956	-0.860558	0.772592	-0.892027	-0.679283	-0.733273	0.869633	0.928287	-0.877098	-0.822552	0.683017	0.705411	-0.860558	0.848606	0.839774	-0.749155	-0.920883	-0.824845	-0.815074	-0.914421	-0.899492	0.742734	0.784861	-0.860558	0.877098	-0.801111	0.735269	0.750198	0.705411	-0.858436
NCBI1329522	0.657343	0.902098	-0.902098	0.839161	0.86014	0.839161	-0.636364	0.965035	0.705411	0.92935	-0.925413	0.832168	0.783217	0.847239	-0.914421	0.867133	0.742558	-0.699301	0.81738	0.72028	-0.914421	0.895105	-0.748252	-0.615835	-0.832872	0.804196	0.794986	0	-0.725045	0.888112	0.944056	-0.892027	0.765128	0.846154	-0.70182	0	-0.762238	-0.833626	-0.671329	0	0.846154	0.794986	-0.921886	0.783217	-0.899141	0.755245	0.874126	0.944056	-0.664336
NCBI2650157	0.846154	0.769231	-0.762238	0.846154	0.909091	0.916084	-0.762238	0.825175	0.862168	0.802451	-0.847109	0.944056	0.937063	0.794986	-0.802451	0.902098	0.753066	-0.72028	0.914421	0.916084	-0.802451	0.902098	-0.797203	-0.787522	-0.612197	0.853147	0.921886	-0.86014	-0.872155	0.762238	0.734266	-0.772592	0.697946	0.832168	0	-0.75354	-0.657343	-0.770579	-0.811189	-0.853147	0.888112	0.757663	-0.824845	0.86014	-0.717863	0.699301	0.902098	0.825175	-0.685315
NCBI44742	-0.818182	-0.629371	0.825175	-0.741259	-0.699301	-0.657343	0.888112	-0.727273	-0.839774	-0.824845	0.751009	-0.643357	-0.664336	-0.705411	0.780057	-0.692308	-0.676008	0.755245	-0.780057	-0.706294	0.780057	-0.671329	0.629371	0.623299	0.889821	-0.706294	-0.809916	0.748252	0.830124	-0.741259	-0.741259	0.81738	-0.765128	-0.727273	0.865578	0.809879	0.951049	0.809108	0.832168	0.804196	-0.734266	-0.892027	0.750198	-0.741259	0.82663	-0.853147	-0.755245	-0.685315	0.825175
NCBI631220	-0.797203	0	0.706294	-0.657343	-0.643357	-0.643357	0.923077	-0.636364	-0.873365	-0.724072	0.69406	-0.657343	-0.762238	-0.641961	0.709143	-0.713287	-0.679511	0.762238	-0.776325	-0.734266	0.709143	-0.65035	0.601399	0.634496	0.676264	-0.72028	-0.813648	0.846154	0.921192	-0.622378	-0.622378	0.753931	-0.664355	-0.713287	0.772002	0.866219	0.846154	0.704029	0.874126	0.895105	-0.734266	-0.783789	0.686749	-0.741259	0.761369	-0.846154	-0.706294	0	0.839161
NCBI2585118	0.685315	0.832168	-0.797203	0.804196	0.825175	0.853147	-0.657343	0.923077	0.765128	0.892027	-0.825754	0.867133	0.86014	0.787522	-0.81738	0.846154	0.795098	-0.678322	0.81738	0.762238	-0.81738	0.909091	-0.72028	-0.660623	-0.715416	0.818182	0.809916	-0.769231	-0.86515	0.888112	0.839161	-0.787522	0.727804	0.811189	0	0	-0.699301	-0.725045	-0.692308	-0.727273	0.951049	0.780057	-0.854704	0.881119	-0.819379	0.776224	0.93007	0.895105	-0.65035
NCBI1508644	0.842184	0.733012	-0.717416	0.834386	0.842184	0.842184	-0.670628	0.826588	0.682564	0.849042	-0.873181	0.842184	0.842184	0.86569	-0.749155	0.826588	0	-0.7798	0.932282	0.748608	-0.749155	0.849982	-0.655032	-0.749155	-0.611227	0.842184	0.898986	-0.670628	-0.765543	0.670628	0.7798	-0.749155	0.63262	0.834386	-0.652174	-0.675367	-0.631638	-0.871001	-0.733012	-0.686224	0.748608	0.649268	-0.749155	0.748608	-0.654953	0	0.733012	0.795396	-0.70182
NCBI2530392	0.877388	0.804876	-0.855634	0.920895	0.89189	0.812127	-0.783123	0.833881	0.824332	0.917214	-0.848853	0.833881	0.855634	0.832072	-0.801111	0.804876	0.635587	-0.761369	0.893993	0.82663	-0.801111	0.89189	-0.696109	-0.839812	-0.760277	0.790374	0.901734	-0.819379	-0.907981	0.841132	0.819379	-0.801111	0.74693	0.804876	-0.679211	-0.759448	-0.754118	-0.809919	-0.797625	-0.833881	0.899141	0.878513	-0.801111	0.783123	-0.766917	0.819379	0.913643	0.870137	-0.717863
NCBI1363	-0.783217	-0.804196	0.881119	-0.916084	-0.965035	-0.909091	0.804196	-0.86014	-0.83231	-0.787522	0.921854	-0.93007	-0.881119	-0.727804	0.906956	-0.937063	-0.78459	0.713287	-0.892027	-0.951049	0.906956	-0.916084	0.881119	0.739001	0.733212	-0.818182	-0.906956	0.706294	0.812611	-0.811189	-0.818182	0.884562	-0.757663	-0.853147	0.655032	0.732413	0.797203	0.777584	0.86014	0.72028	-0.804196	-0.802451	0.914421	-0.839161	0.82663	-0.748252	-0.909091	-0.881119	0.783217
NCBI901	-0.72028	-0.671329	0.881119	-0.783217	-0.755245	-0.706294	0.846154	-0.797203	-0.81738	-0.862168	0.818635	-0.713287	-0.776224	-0.735269	0.824845	-0.762238	-0.704029	0.741259	-0.794986	-0.734266	0.824845	-0.776224	0.664336	0.627032	0.804398	-0.755245	-0.81738	0.762238	0.903679	-0.839161	-0.825175	0.862168	-0.742734	-0.776224	0.795396	0.767625	0.867133	0.777584	0.839161	0.769231	-0.818182	-0.884562	0.81738	-0.755245	0.870137	-0.881119	-0.79021	-0.734266	0.79021
NCBI2830668	-0.811189	-0.762238	0.79021	-0.804196	-0.846154	-0.853147	0.706294	-0.881119	-0.824845	-0.854704	0.79372	-0.867133	-0.881119	-0.735269	0.772592	-0.839161	-0.71804	0.65035	-0.839774	-0.776224	0.772592	-0.902098	0.678322	0.683017	0.690501	-0.839161	-0.854704	0.776224	0.86515	-0.804196	-0.818182	0.742734	-0.705411	-0.853147	0	0.647903	0.762238	0.711034	0.699301	0.797203	-0.951049	-0.81738	0.787522	-0.874126	0.754118	-0.825175	-0.951049	-0.846154	0.657343
NCBI59620	0.690019	0.795098	-0.693521	0.73205	0.73205	0.805605	-0.633976	0.86515	0.706647	0.856202	-0.791546	0.795098	0.826621	0.86368	-0.811335	0.795098	0.791228	-0.788092	0.833769	0.654992	-0.811335	0.844134	-0.739055	0	-0.705973	0.858145	0.79638	-0.647987	-0.733333	0.756569	0.875658	-0.803858	0.826291	0.86515	-0.667897	-0.645512	-0.73205	-0.719298	-0.65149	-0.644484	0.78459	0.714125	-0.826291	0.823119	-0.791759	0.73205	0.725045	0.802103	-0.725045
NCBI2825477	0.816113	0.654992	-0.78459	0.774082	0.875658	0.85114	-0.826621	0.746061	0.882374	0.680475	-0.841463	0.875658	0.886166	0.672997	-0.837508	0.914187	0.726316	-0.683013	0.852463	0.900177	-0.837508	0.819616	-0.809108	-0.678605	-0.609704	0.812611	0.882374	-0.721542	-0.768421	0.623469	0.71804	-0.818813	0.680475	0.85114	-0.691332	-0.793662	-0.767076	-0.719298	-0.830124	-0.767076	0.746061	0.740297	-0.818813	0.767076	-0.759072	0.767076	0.826621	0.711034	-0.746061
NCBI538949	0.657343	0.944056	-0.839161	0.86014	0.797203	0.692308	-0.657343	0.797203	0.705411	0.884562	-0.818635	0.706294	0.657343	0.847239	-0.892027	0.741259	0.711034	-0.762238	0.727804	0.72028	-0.892027	0.79021	-0.769231	-0.753931	-0.896939	0.615385	0.705411	-0.615385	-0.672505	0.825175	0.818182	-0.869633	0.854704	0.678322	-0.725214	-0.661988	-0.72028	-0.728548	-0.65035	0	0.741259	0.81738	-0.877098	0.636364	-0.899141	0.839161	0.853147	0.923077	-0.671329
NCBI1796613	0.72028	0.776224	-0.832168	0.755245	0.853147	0.867133	-0.608392	0.909091	0.791254	0.836042	-0.79372	0.874126	0.853147	0.709143	-0.761395	0.832168	0.697024	0	0.783789	0.741259	-0.761395	0.895105	-0.657343	0	-0.662027	0.832168	0.806183	-0.734266	-0.788092	0.86014	0.839161	-0.716608	0.641961	0.839161	0	0	-0.685315	-0.714537	-0.622378	-0.72028	0.979021	0.821113	-0.791254	0.846154	-0.725114	0.755245	0.951049	0.853147	0
NCBI1685	-0.741259	0	0	-0.678322	-0.65035	-0.622378	0.902098	0	-0.761395	0	0.676264	-0.636364	-0.643357	0	0.716608	-0.692308	-0.690019	0.811189	-0.761395	-0.832168	0.716608	0	0.776224	0.660623	0.615756	-0.601399	-0.776325	0.671329	0.693521	0	0	0.753931	-0.694214	-0.601399	0.74081	0.887346	0.755245	0.654992	0.916084	0.734266	0	0	0.686749	-0.629371	0.667105	0	0	0	0.916084
NCBI2650158	0.748252	0.762238	-0.804196	0.713287	0.804196	0.881119	-0.671329	0.916084	0.839774	0.869633	-0.79372	0.874126	0.86014	0.780057	-0.772592	0.832168	0.78459	0	0.824845	0.741259	-0.772592	0.86014	-0.678322	0	-0.704738	0.881119	0.839774	-0.832168	-0.837129	0.874126	0.825175	-0.742734	0.690481	0.846154	0	-0.619734	-0.72028	-0.788092	-0.685315	-0.804196	0.986014	0.83231	-0.809916	0.909091	-0.754118	0.734266	0.902098	0.818182	0
NCBI371601	0.699301	0.713287	-0.783217	0.699301	0.797203	0.86014	-0.643357	0.881119	0.813648	0.821113	-0.765246	0.867133	0.874126	0.716608	-0.731537	0.818182	0.746061	0	0.791254	0.741259	-0.731537	0.86014	-0.65035	0	-0.615756	0.853147	0.813648	-0.825175	-0.85114	0.86014	0.79021	-0.701678	0.627032	0.818182	0	0	-0.657343	-0.71804	-0.671329	-0.79021	0.986014	0.798719	-0.776325	0.881119	-0.710612	0.72028	0.895105	0.783217	0
NCBI213	-0.79021	-0.755245	0.671329	-0.748252	-0.776224	-0.783217	0.734266	-0.692308	-0.81738	-0.735269	0.765246	-0.797203	-0.846154	-0.862168	0.81738	-0.797203	-0.753066	0.818182	-0.847239	-0.783217	0.81738	-0.783217	0.839161	0.679284	0.637112	-0.804196	-0.83231	0.72028	0.683013	-0.622378	-0.755245	0.809916	-0.854704	-0.825175	0.725214	0.831007	0.678322	0.686516	0.734266	0.741259	-0.678322	-0.735269	0.802451	-0.699301	0.732365	-0.755245	-0.678322	-0.706294	0.72028
NCBI2109685	-0.754568	-0.683382	0.822194	-0.637112	-0.775924	-0.854228	0.690501	-0.889821	-0.851053	-0.786464	0.777174	-0.825754	-0.790161	-0.680083	0.782665	-0.829313	-0.763022	0	-0.778865	-0.697619	0.782665	-0.790161	0.665586	0	0.744565	-0.875583	-0.81306	0.697619	0.711321	-0.775924	-0.832872	0.75227	-0.680083	-0.882702	0.642979	0.60577	0.84355	0.780849	0.658467	0.726094	-0.889821	-0.835856	0.790264	-0.875583	0.760277	-0.751009	-0.854228	-0.747449	0
NCBI76936	-0.741259	-0.727273	0.629371	-0.692308	-0.741259	-0.755245	0.678322	-0.65035	-0.783789	-0.679284	0.726094	-0.769231	-0.811189	-0.828577	0.783789	-0.769231	-0.725045	0.762238	-0.798719	-0.748252	0.783789	-0.741259	0.818182	0.630764	0	-0.769231	-0.783789	0.678322	0.612961	0	-0.713287	0.76886	-0.813648	-0.79021	0.678426	0.788752	0.615385	0.644484	0.678322	0.692308	-0.636364	-0.686749	0.76886	-0.65035	0.688858	-0.706294	-0.636364	-0.664336	0.65035
NCBI1898203	-0.741259	-0.685315	0.783217	-0.776224	-0.713287	0	0.804196	0	-0.761395	-0.746466	0.736771	-0.601399	-0.643357	-0.798719	0.783789	-0.629371	0	0.79021	-0.753931	-0.72028	0.783789	-0.636364	0.727273	0.686749	0.783042	-0.622378	-0.761395	0.678322	0.679511	-0.685315	-0.713287	0.828577	-0.821113	-0.657343	0.85778	0.859176	0.741259	0.746061	0.797203	0.699301	0	-0.843507	0.746466	0	0.746867	-0.762238	0	-0.643357	0.727273
NCBI747656	-0.786601	0	0.768805	-0.640671	-0.726094	-0.779483	0.868465	-0.726094	-0.843454	-0.661086	0.769928	-0.74389	-0.672704	0	0.763668	-0.779483	-0.752325	0.629993	-0.801662	-0.790161	0.763668	-0.629993	0.711856	0	0.771739	-0.779483	-0.843454	0.701179	0.713104	-0.654908	-0.651349	0.778865	-0.653487	-0.758127	0.746173	0.752732	0.911176	0.853942	0.868465	0.758127	-0.647789	-0.763668	0.756069	-0.825754	0.727061	0	-0.679823	-0.605078	0.779483
NCBI1314	0.631418	0.705495	-0.666693	0.666693	0.610253	0.631418	-0.624363	0.71255	0.722955	0.798263	0	0.631418	0.694912	0.715424	-0.658943	0	0.733234	-0.642	0.670239	0	-0.658943	0.723132	-0.620835	0	-0.728934	0.694912	0.67777	-0.747824	-0.777405	0.836011	0.765462	-0.666474	0.828386	0.68433	0	-0.625223	-0.719605	0	0	-0.744297	0.821901	0.850978	-0.689066	0.758407	-0.698617	0.832484	0.723132	0.705495	0
NCBI328813	0.72028	0.636364	-0.734266	0.643357	0.783217	0.916084	-0.713287	0.874126	0.850971	0.724072	-0.761686	0.902098	0.874126	0.641961	-0.753931	0.867133	0.86515	0	0.821113	0.79021	-0.753931	0.825175	-0.741259	0	-0.622874	0.916084	0.850971	-0.783217	-0.802103	0.783217	0.762238	-0.724072	0.664355	0.874126	0	-0.619734	-0.776224	-0.721542	-0.741259	-0.79021	0.895105	0.753931	-0.798719	0.979021	-0.710612	0.657343	0.832168	0.72028	-0.636364
NCBI1702221	-0.664336	-0.797203	0.713287	-0.804196	-0.713287	-0.65035	0.601399	-0.769231	-0.67182	-0.888295	0.690501	-0.685315	-0.755245	-0.776325	0.701678	-0.657343	-0.609458	0.706294	-0.716608	-0.629371	0.701678	-0.825175	0	0.757663	0.686941	-0.65035	-0.701678	0.734266	0.854642	-0.818182	-0.769231	0.694214	-0.724072	-0.671329	0	0	0.615385	0	0	0.706294	-0.881119	-0.776325	0.716608	-0.692308	0.746867	-0.86014	-0.86014	-0.832168	0.608392
NCBI297316	0.710612	0.89189	-0.710612	0.89189	0.746867	0.623598	-0.616347	0.688858	0.650177	0.874643	-0.693845	0.652602	0.681607	0.866903	-0.743059	0.601844	0.602899	-0.804876	0.743059	0.674356	-0.743059	0.790374	-0.696109	-0.839812	-0.77873	0	0.712099	-0.681607	-0.737281	0.804876	0.768621	-0.743059	0.874643	0.630849	-0.62261	-0.686424	-0.616347	-0.617427	-0.623598	-0.667105	0.732365	0.812721	-0.743059	0.601844	-0.729323	0.812127	0.768621	0.862885	-0.652602
NCBI1622	0.608392	0.846154	-0.601399	0.671329	0.692308	0.685315	0	0.629371	0.690481	0.712875	-0.619315	0.706294	0.692308	0.847239	-0.697946	0.629371	0.683013	-0.622378	0.668087	0.664336	-0.697946	0.706294	-0.748252	-0.641961	0	0.629371	0.645693	-0.713287	0	0.706294	0.657343	-0.653158	0.787522	0.615385	0	-0.626776	0	0	0	-0.643357	0.713287	0.705411	-0.72034	0	-0.616347	0.636364	0.685315	0.741259	0
NCBI1605	0	0.79021	0	0	0.629371	0.671329	0	0.608392	0.65689	0.65689	0	0.685315	0.678322	0.813648	-0.65689	0.601399	0.700526	0	0.619567	0.608392	-0.65689	0.664336	-0.727273	0	0	0.636364	0	-0.692308	0	0.692308	0.636364	-0.612102	0.746466	0.601399	0	0	0	0	0	-0.601399	0.692308	0.65689	-0.694214	0	0	0	0.608392	0.671329	0
NCBI1694	0.671329	0.867133	-0.713287	0.741259	0.72028	0.678322	0	0.79021	0	0.839774	-0.751009	0.657343	0.601399	0.847239	-0.757663	0.664336	0	-0.664336	0.712875	0	-0.757663	0.741259	-0.615385	0	-0.779483	0.664336	0.668087	0	0	0.678322	0.832168	-0.727804	0.750198	0.727273	-0.686224	0	-0.636364	-0.735553	0	0	0.657343	0.690481	-0.735269	0	-0.710612	0.643357	0.706294	0.846154	0
[truncated: 30 more columns]
