# Supplementary material for: Alternation of the gut microbiota in metabolically healthy obesity: An integrated multiomics analysis
Source: Front Cell Infect Microbiol. 2022 Nov 1;12:1012028. doi: 10.3389/fcimb.2022.1012028 (PMC9663839; doi:10.3389/fcimb.2022.1012028)
Supplement: Supplementary file 1 [file DataSheet_1.zip › Table S14.xlsx]

## Sheet: Sheet1
Metabolism	CD1	CD2	CD3	CD4	CD5	CD6	DIO1	DIO2	DIO3	DIO4	DIO5	DIO6
L-Isoleucine	3.41382e+09	4.82545e+09	2.69697e+09	5.77238e+09	4.60748e+09	2.04501e+09	8.80714e+09	4.1219e+09	8.55083e+09	1.7045e+10	2.23091e+09	2.15346e+09
L-Phenylalanine	2.78524e+09	3.03682e+09	2.40275e+09	2.88358e+09	1.92606e+09	1.14692e+09	8.74033e+08	1.60215e+09	4.07914e+09	1.07128e+10	1.2866e+09	1.08101e+09
2'-Deoxyadenosine	2.59763e+09	4.67602e+08	1.20285e+09	4.56581e+08	3.1903e+09	8.55223e+07	5.15703e+07	3.31811e+07	3.73683e+07	5.37309e+07	3.93191e+07	1.62024e+07
Tryptamine	5.41825e+08	3.45658e+08	5.41078e+08	4.24016e+08	1.87081e+08	1.39121e+09	1.4953e+08	3.47034e+07	1.81401e+08	1.33301e+08	6.75924e+07	1.27107e+08
Creatine	2.41169e+08	1.99976e+08	1.69376e+08	1.98005e+08	2.87942e+08	1.53619e+08	7.38594e+07	4.20414e+07	1.38975e+08	8.89484e+08	6.89776e+07	9.11432e+07
N-Acetyl-D-galactosamine	2.99035e+08	2.7006e+08	2.38824e+08	2.2887e+08	2.96774e+08	6.24241e+07	9.74007e+07	9.41924e+07	4.61839e+07	3.84106e+08	4.85383e+07	9.56661e+07
Cytosine	6.71621e+08	5.57983e+08	5.78656e+08	4.93596e+07	5.85623e+08	6.92845e+07	6.58641e+07	3.36097e+07	5.8115e+07	2.22727e+08	4.90611e+07	1.3112e+07
Choline	6.78448e+07	4.68531e+07	4.82418e+07	3.90415e+07	8.64647e+07	8.43616e+07	4.91234e+07	2.79706e+07	6.88354e+08	1.1796e+08	6.14845e+07	2.55878e+07
L-Threonine	1.24373e+08	2.01377e+08	1.22328e+08	1.38278e+08	1.70461e+08	3.45859e+07	1.0178e+08	4.67247e+07	6.17711e+07	3.51052e+08	3.62841e+07	2.48737e+07
Creatinine	1.95448e+08	1.52774e+08	1.5461e+08	1.59898e+08	2.51345e+08	1.26197e+08	4.34195e+07	2.96627e+07	2.49364e+07	6.78988e+07	3.07432e+07	2.11961e+07
N8-Acetylspermidine	1.84365e+08	3.08343e+08	1.19463e+08	2.2202e+08	2.17442e+08	1.37145e+08	1.3134e+08	5.18856e+07	2.43627e+08	2.92639e+07	1.91084e+07	3.807e+07
L-Aspartic acid	6.55498e+07	2.27872e+08	6.3738e+07	8.52801e+07	9.04908e+07	1.98625e+07	3.82166e+07	5.43525e+07	3.04542e+07	1.02213e+08	3.23864e+07	8.5104e+06
N-Acetyl-L-leucine	1.69019e+07	2.22005e+07	2.24896e+07	2.17715e+07	4.79272e+07	1.82082e+07	7.94506e+07	3.7748e+07	9.48662e+07	3.92558e+07	1.8628e+07	1.93577e+07
Acetophenone	2.70321e+07	9.88417e+07	4.97346e+07	3.01948e+07	3.72658e+07	3.83137e+07	5.87524e+07	7.23373e+07	7.3021e+07	4.76726e+07	7.77494e+07	5.24219e+07
Ecgonine	3.09859e+07	1.08152e+07	3.30081e+07	1.26079e+07	2.13468e+07	9.73796e+06	1.98914e+07	4.73561e+07	3.22615e+07	1.77647e+07	5.16242e+07	3.68151e+07
Indole-3-acetic acid	3.25534e+07	5.54697e+07	7.54463e+07	2.5025e+07	4.29219e+07	4.15341e+07	1.60499e+07	1.08396e+07	1.78886e+07	1.16479e+07	1.63019e+07	6.15343e+06
2'-Deoxyguanosine	5.69352e+07	2.19476e+07	5.42158e+07	1.27519e+07	4.92649e+07	3.33335e+06	3.70348e+06	4.21994e+06	7.1e+06	5.58659e+07	8.01245e+06	3.09918e+06
N6,N6,N6-Trimethyl-L-lysine	1.06497e+07	2.64622e+07	9.00769e+06	8.17428e+06	1.11408e+07	6.69866e+06	2.07966e+07	5.89912e+06	1.80692e+07	3.63059e+07	6.21103e+06	8.58831e+06
Glycitein	1.94792e+07	6.98507e+07	1.23464e+07	1.30523e+07	2.57429e+07	1.80741e+07	5.03013e+06	9.20747e+06	1.16124e+07	3.64071e+06	1.31657e+07	1.01374e+07
trans-4-Hydroxy-L-proline	1.69985e+07	2.20126e+07	1.08839e+07	1.19124e+07	2.23509e+07	5.15349e+06	1.26748e+06	1.04414e+06	1.69677e+06	1.22567e+06	1.29352e+06	932891
S-Adenosylmethionine	1.98263e+06	2.41492e+06	1.70888e+06	4.28137e+06	3.78181e+06	2.52739e+06	3.34461e+06	3.80902e+06	5.31015e+06	1.13068e+07	4.48913e+06	922259
Serotonin	3.37092e+06	5.11306e+06	3.84149e+06	3.9128e+06	3.96555e+06	9.17548e+06	3.31017e+06	6.71541e+06	5.67192e+06	2.4812e+06	5.60966e+06	9.93148e+06
L-Tyrosine	2.00319e+09	1.46156e+09	1.35557e+09	2.37259e+09	1.48727e+09	8.45742e+08	1.91485e+09	8.67027e+08	2.64079e+09	7.92676e+09	6.07598e+08	6.2512e+08
Hypoxanthine	1.01709e+09	1.48093e+09	1.29666e+09	1.81659e+09	1.32155e+09	4.72208e+08	2.90427e+08	1.04291e+08	1.02154e+08	4.20795e+09	4.35338e+07	2.40751e+08
Adenine	2.53843e+09	6.6853e+08	2.47075e+09	1.58806e+09	2.56656e+09	7.68738e+08	4.64058e+08	7.72262e+07	3.92671e+08	1.55229e+08	3.04141e+07	4.49537e+07
Xanthine	1.01414e+09	6.75753e+08	1.06776e+09	5.71111e+08	1.19607e+09	1.31024e+08	3.12427e+07	3.35178e+07	3.26275e+07	1.88544e+09	2.62516e+07	3.72341e+07
L-Glutamic acid	8.61888e+08	1.40697e+09	6.86852e+08	1.11043e+09	1.48541e+09	2.85283e+08	4.81674e+08	4.71558e+08	7.19383e+08	1.85831e+09	4.63961e+08	8.94055e+07
Adenosine	5.71684e+08	1.24255e+08	4.99385e+08	1.1898e+08	3.04475e+08	3.40183e+08	4.27382e+08	5.27868e+08	9.03854e+08	1.11529e+08	1.06608e+09	2.48319e+08
Guanine	1.27874e+08	1.76531e+08	7.11918e+08	7.67845e+07	3.00457e+08	4.79562e+06	5.45255e+06	1.17236e+07	1.06499e+07	8.08044e+08	2.40427e+07	1.01346e+07
Urocanic acid	1.69118e+08	1.99434e+08	1.32526e+08	2.35659e+08	2.37146e+08	8.36019e+07	1.17275e+08	8.32836e+07	1.04368e+08	8.02425e+08	5.03926e+07	1.30513e+08
Glycyl-L-leucine	1.79762e+08	1.51173e+08	1.18996e+08	2.0364e+08	1.28326e+08	2.65873e+07	1.14628e+08	3.11578e+07	1.12825e+08	7.9006e+08	5.94831e+07	1.49227e+07
Uracil	6.57276e+08	3.57883e+08	6.29413e+08	4.92153e+08	7.10444e+08	1.82839e+08	1.52109e+08	2.37665e+08	1.41617e+08	7.39535e+08	1.54869e+08	1.94566e+08
Kynurenic acid	8.52284e+08	7.86488e+08	7.71742e+08	6.46849e+08	9.96485e+08	5.22817e+08	3.93192e+07	1.45289e+07	4.11619e+07	1.57276e+07	2.38637e+07	5.77907e+06
Pantothenic acid	2.43083e+08	1.83625e+08	2.24948e+08	2.72808e+08	3.49979e+08	2.95288e+08	3.94922e+08	5.2949e+08	1.609e+08	5.70662e+08	2.20623e+08	5.02965e+08
Taurocholic acid	1.73621e+07	2.05381e+07	1.70824e+07	2.10118e+08	9.71263e+06	6.65806e+08	1.86188e+07	1.48012e+07	1.63612e+07	2.11034e+07	3.26484e+07	1.43528e+07
N-Acetylhistamine	3.54314e+07	5.38393e+08	6.5056e+08	1.45056e+08	7.16552e+07	4.60439e+07	6.02753e+07	8.34568e+06	1.06993e+07	7.45705e+06	7.84983e+06	1.02453e+07
Eicosapentaenoic acid	2.79018e+08	3.46907e+08	3.19991e+08	3.78649e+08	5.45517e+08	3.24061e+08	7.91998e+07	1.09524e+08	7.70969e+07	6.71587e+07	1.0087e+08	9.12683e+07
Thymine	3.52176e+08	1.88109e+08	2.96558e+08	8.79699e+07	4.64523e+08	2.38622e+07	5.61177e+07	5.79799e+07	4.41825e+07	1.42435e+08	7.07998e+07	6.61732e+07
1-Methylhistidine	5.64522e+07	4.60707e+07	8.46142e+07	5.1203e+07	8.57781e+07	2.80073e+07	4.0258e+07	1.72157e+07	2.37924e+07	7.25826e+07	1.59738e+07	1.32318e+07
N6-Acetyl-L-lysine	1.45088e+08	8.78588e+07	1.58787e+08	1.33739e+08	2.33873e+08	1.42927e+08	1.17844e+08	1.28994e+08	6.59968e+07	7.0011e+07	3.8089e+07	6.29321e+07
Riboflavin	2.90916e+07	5.57881e+07	4.71365e+07	3.38743e+07	1.7866e+08	3.51144e+07	3.37386e+07	1.00454e+08	4.62059e+07	1.13379e+08	6.51209e+07	1.17339e+08
N-Acetylornithine	2.82159e+07	1.61258e+07	1.83045e+07	3.00439e+07	1.73952e+07	4.6803e+06	7.60047e+06	3.09099e+06	8.11107e+06	1.23327e+08	5.70867e+06	1.37828e+06
Melatonin	8.87956e+07	1.26578e+08	1.02637e+08	2.68538e+07	1.99116e+07	1.82309e+07	3.93307e+06	1.83655e+06	4.142e+06	4.69798e+06	4.47037e+06	2.73889e+06
L-Histidine	6.41245e+07	1.15281e+08	7.4913e+07	7.73569e+07	8.20373e+07	4.38682e+07	4.76874e+07	1.63926e+07	2.71873e+07	5.81967e+07	1.00068e+07	6.84804e+06
Daidzein	3.49331e+07	1.41487e+08	1.82704e+07	2.3908e+07	2.21165e+07	5.01835e+07	2.29322e+06	3.84884e+06	4.30834e+06	2.04656e+06	3.69788e+06	4.52148e+06
Carnosine	5.5713e+07	6.58306e+07	7.12407e+07	4.44066e+07	9.52521e+07	5.25408e+07	1.18075e+07	3.76736e+06	1.31304e+07	1.50095e+07	2.76759e+06	3.70264e+06
Corticosterone	2.63343e+07	2.90943e+07	2.19107e+07	1.87522e+07	2.75884e+07	2.34243e+07	2.23951e+07	2.92281e+07	3.50776e+07	2.26487e+07	4.05189e+07	2.15656e+07
Phenylacetylglycine	6.48849e+06	9.73228e+06	4.63181e+06	4.0672e+06	6.68963e+06	6.02595e+06	3.30578e+06	4.01079e+06	3.78858e+06	2.61307e+06	4.65454e+06	3.91233e+06
1-Methyladenosine	8.35112e+06	4.24131e+06	6.90596e+06	1.2238e+06	8.28829e+06	3.21108e+06	930582	2.29634e+06	1.78784e+06	4.81342e+06	5.13834e+06	2.27535e+06
Biotin	9.20122e+06	5.81957e+06	1.6571e+07	6.22173e+06	2.66339e+07	1.1451e+07	4.20621e+06	5.96672e+06	1.6764e+06	2.71646e+06	1.82504e+06	1.96429e+07
Progesterone	5.50943e+06	5.00493e+06	5.13311e+06	4.905e+06	6.93087e+06	6.58982e+06	7.51708e+06	8.52699e+06	6.96946e+06	4.24927e+06	7.85405e+06	8.2603e+06
Oleamide	4.94244e+10	8.52673e+10	6.07147e+10	3.49608e+10	6.3362e+10	2.06813e+10	6.95511e+10	2.83614e+10	2.61356e+10	9.98459e+10	4.35527e+10	3.69919e+10
Stearamide	2.47175e+09	2.07348e+09	3.24872e+09	1.24112e+09	3.75264e+09	2.50851e+08	2.8647e+09	1.1835e+09	7.72562e+07	8.3858e+09	2.47974e+08	9.14987e+08
Tiglic acid	1.31191e+09	1.9638e+09	4.77206e+09	3.8108e+09	2.92206e+09	3.5475e+09	6.73752e+09	1.13347e+09	3.33503e+09	2.77689e+09	1.01627e+09	4.65461e+08
Nicotinic Acid	2.89895e+09	1.31088e+09	1.6781e+09	2.41052e+09	3.87623e+09	1.39628e+09	1.8214e+09	8.13115e+08	6.87449e+08	2.01941e+09	1.22825e+09	1.57101e+09
Oleic acid	5.25356e+08	2.33705e+08	4.10304e+08	1.07224e+09	9.11009e+08	1.03711e+09	2.04128e+09	1.58496e+09	1.4554e+09	8.39983e+08	7.15994e+08	2.80962e+09
Proline	6.60394e+08	7.90417e+08	8.04084e+08	7.17138e+08	1.15136e+09	4.37048e+08	8.88377e+08	3.78565e+08	1.14319e+09	1.7299e+09	3.80345e+08	1.72891e+08
Methylimidazoleacetic acid	1.0355e+09	1.1792e+09	8.21883e+08	1.16696e+09	1.47251e+09	9.6928e+08	6.86873e+08	6.36102e+08	7.54255e+08	1.59934e+09	9.37712e+08	6.64345e+08
Malvidin	4.36769e+06	4.06936e+06	7.90567e+06	3.50412e+06	1.767e+07	7.12949e+06	2.08967e+08	1.01269e+08	5.75362e+08	1.61477e+08	1.60787e+09	1.18229e+08
Acetylcholine	1.10876e+08	5.96967e+07	1.33751e+08	2.05582e+08	1.47385e+08	3.15385e+08	2.72349e+08	9.3127e+08	3.83438e+08	1.00653e+09	7.53871e+08	5.59279e+08
L-Pipecolate	1.53281e+08	3.04755e+08	1.32408e+08	3.39777e+08	1.9192e+08	8.12352e+07	1.46793e+08	7.98664e+07	1.25027e+08	9.37754e+08	7.12226e+07	1.06322e+08
Indole	6.07518e+08	3.28049e+08	4.26503e+08	5.02079e+08	2.55653e+08	1.05651e+09	1.54738e+08	2.07258e+08	3.66146e+08	2.65416e+08	2.6938e+08	5.3522e+07
Spermidine	2.90573e+08	1.5903e+08	6.89273e+07	2.10924e+08	2.71646e+08	2.00577e+08	4.32621e+08	4.39358e+08	1.04668e+09	5.91118e+08	7.71053e+08	1.65734e+08
Cafestol	6.55674e+07	4.89208e+07	7.50073e+07	7.41948e+07	1.04437e+08	9.77134e+07	3.84623e+08	5.87636e+08	4.80837e+08	1.03266e+08	5.0025e+08	6.34923e+08
Cuminaldehyde	1.89597e+08	4.05256e+08	3.07129e+08	2.22479e+08	2.3269e+08	2.60705e+08	3.62837e+08	5.44566e+08	4.90957e+08	3.29029e+08	5.6461e+08	4.74582e+08
7-Methylguanine	4.26635e+07	2.58001e+07	5.83261e+07	4.21351e+07	5.33956e+07	1.37878e+07	2.30824e+08	1.48464e+08	4.88858e+08	1.91561e+08	4.97973e+08	3.07387e+07
Trigonelline	2.77899e+08	1.89107e+08	2.36237e+08	1.60885e+08	3.15256e+08	2.04871e+08	6.46472e+07	3.66456e+07	3.17373e+07	1.78992e+08	2.20815e+07	4.56386e+07
Diosgenin	5.24398e+07	5.22506e+07	9.67553e+07	9.42659e+07	7.63541e+07	1.26982e+08	1.28523e+08	1.41134e+08	1.52031e+08	9.83851e+07	9.41005e+07	3.58988e+08
L-Histidinol	2.41921e+08	3.20943e+08	1.83031e+08	2.04237e+08	4.62947e+08	2.1629e+08	2.27666e+06	3.02594e+06	1.71708e+06	447561	668035	1.63152e+06
Andrographolide	4.77346e+07	4.02224e+07	5.05087e+07	5.53775e+07	7.0847e+07	6.47414e+07	1.58795e+08	2.69439e+08	1.98463e+08	4.8202e+07	2.47703e+08	3.22168e+08
Tropine	1.06575e+07	6.57153e+06	1.4465e+07	8.42087e+06	1.56265e+07	1.61944e+07	8.04707e+06	3.33359e+08	2.3646e+07	3.48689e+07	8.54971e+07	4.3973e+07
Nicotinamide	1.99084e+07	3.4223e+07	9.28513e+07	3.61384e+07	4.43651e+07	8.57712e+07	3.28618e+08	5.27658e+07	1.60289e+08	1.50326e+07	1.8463e+08	5.75265e+07
Phenylglyoxylic acid	8.18756e+06	2.22324e+07	7.5622e+06	1.32431e+07	2.07735e+07	5.16918e+06	1.55556e+08	1.61407e+08	2.27593e+08	1.11571e+08	2.20958e+08	2.22495e+08
Cholecalciferol	2.94694e+07	3.35624e+07	3.69706e+07	3.57053e+07	4.75877e+07	3.91005e+06	5.79755e+07	1.39381e+08	6.8621e+07	3.3909e+07	1.27482e+08	2.27746e+08
Styrene	9.15899e+07	6.36814e+07	9.50367e+07	1.06321e+08	8.70519e+07	1.22948e+08	6.30849e+07	1.43276e+08	1.02612e+08	9.88689e+07	9.44674e+07	2.16307e+08
Tetrahydrocortisone	2.69944e+07	1.75807e+07	3.81802e+07	2.40946e+07	3.77199e+07	3.78485e+07	1.47103e+08	1.19694e+08	1.52092e+08	1.54752e+08	1.24177e+08	1.25845e+08
Estazolam	6.18509e+06	2.44043e+06	2.40226e+07	4.42359e+07	1.51228e+06	5.31341e+07	1.55091e+08	5.36926e+07	1.87494e+08	1.89864e+07	8.21925e+07	1.1073e+08
Hydroxyprogesterone caproate	1.19369e+07	1.32613e+07	2.91507e+07	2.42749e+07	1.52269e+07	3.87945e+07	4.58231e+07	1.62957e+08	4.38103e+07	6.67118e+07	3.83122e+07	1.44829e+08
2-Deoxyuridine	1.21851e+08	5.25709e+07	1.34936e+08	1.63259e+08	2.19331e+08	5.05038e+07	5.46339e+06	3.73634e+06	6.28847e+06	3.66719e+06	3.42751e+06	2.44546e+06
N-Acetylputrescine	5.58865e+07	3.39683e+07	4.94542e+07	1.58839e+08	1.10062e+08	1.67694e+08	9.23887e+06	3.33225e+06	8.1106e+06	1.72556e+06	1.69923e+06	1.09502e+06
Veratramine	9.43976e+07	7.03141e+07	9.48632e+07	1.19963e+08	1.49195e+08	1.40463e+08	2.54182e+06	2.67036e+06	2.37785e+06	1.26973e+06	3.09247e+06	8.00508e+06
Docosapentaenoic acid	1.18523e+08	9.57103e+07	9.1192e+07	1.00459e+08	1.09086e+08	3.80135e+07	1.05014e+08	3.03555e+07	3.57331e+07	1.18308e+08	4.08899e+07	6.46027e+07
L-Dopa	7.63639e+07	5.61561e+07	9.94045e+07	1.3231e+08	1.45239e+08	9.39394e+07	3.74176e+07	4.5282e+07	1.81137e+07	9.00206e+06	1.07723e+07	7.10593e+07
2-Phenylacetamide	1.81669e+07	1.56063e+07	2.02444e+07	1.42781e+07	2.72002e+07	1.58136e+07	5.48274e+07	1.12606e+08	5.16833e+07	2.28407e+07	7.20189e+07	1.21133e+08
Skatole	2.79566e+07	3.68329e+07	3.26538e+07	3.01168e+07	1.35038e+07	2.52681e+07	9.29426e+07	1.46615e+07	1.06172e+08	7.83296e+07	2.05365e+07	1.24183e+07
Rhoifolin	1.85857e+06	3.19019e+06	1.83302e+06	2.1021e+06	2.81191e+06	2.64552e+06	3.47558e+07	9.66641e+07	1.10835e+08	3.47867e+07	7.82844e+07	8.46298e+07
Palmitoleic acid	1.07061e+08	1.72682e+08	7.20388e+07	5.48929e+07	1.10406e+08	8.56353e+07	1.6174e+07	9.1027e+06	9.87634e+06	1.06111e+07	9.28992e+06	7.77466e+06
Hydroxyproline	6.93398e+07	1.4447e+08	1.02118e+08	4.69003e+07	1.36297e+08	4.58563e+07	3.04835e+06	1.96963e+06	2.90463e+06	2.51207e+06	2.13082e+06	1.51922e+06
Palmitoylethanolamide	1.01344e+08	7.88942e+07	1.02753e+08	1.01895e+07	1.33541e+08	7.31413e+06	1.22826e+06	2.41602e+06	1.60852e+06	1.30451e+06	2.73816e+06	3.58722e+06
17α-Hydroxyprogesterone	9.9434e+06	8.15324e+06	1.01109e+07	9.0171e+06	1.15168e+07	5.02842e+06	5.53552e+07	7.60038e+07	9.6159e+07	1.65101e+07	8.16484e+07	9.65947e+07
Naringenin	4.1715e+07	1.63293e+08	2.68531e+07	2.72106e+07	3.17282e+07	5.58103e+07	2.73662e+06	4.62434e+06	5.25775e+06	2.44758e+06	4.62863e+06	5.53372e+06
Deoxyinosine	1.19793e+07	3.70576e+07	1.30601e+07	6.51997e+06	3.01078e+07	1.22775e+06	3.79523e+06	2.84244e+06	1.61345e+06	7.39758e+07	3.26889e+06	3.10598e+06
Isoproterenol	1.29447e+07	2.11162e+07	1.47976e+07	1.44203e+07	2.646e+07	1.05301e+07	9.98366e+07	3.72297e+06	3.34462e+07	1.35303e+07	3.31405e+06	2.3174e+06
Cortisone	3.94127e+06	717594	679514	740871	857205	675169	3.86288e+07	1.96581e+06	9.32315e+07	8.10693e+06	1.62445e+07	324605
Jasmone	5.74684e+07	9.40667e+07	6.36154e+07	4.49451e+07	5.7984e+07	3.42187e+07	6.82167e+07	2.85666e+07	4.38014e+07	6.88886e+07	6.03255e+07	4.8204e+07
gamma-Tocopherol	3.10022e+07	5.48639e+07	7.81253e+07	3.43745e+07	5.25039e+07	1.41328e+06	4.293e+06	3.52476e+06	1.66998e+06	3.93863e+06	1.75614e+06	5.26867e+06
5-Methylcytosine	1.98871e+07	1.73122e+07	1.55498e+07	1.44431e+07	2.19609e+07	1.37877e+07	9.07574e+06	4.7504e+07	1.31741e+07	8.86252e+06	6.72345e+07	6.9339e+07
Oleanolic acid	6.06398e+06	1.36119e+07	1.2251e+07	1.05409e+07	1.26165e+07	3.03519e+06	1.11162e+07	2.01967e+07	1.34142e+07	2.08335e+07	1.42768e+07	3.51803e+07
Pyridoxal	6.64164e+07	8.25524e+07	6.82637e+07	6.13425e+07	8.73602e+07	4.53869e+07	1.24816e+07	1.45449e+07	1.07856e+07	1.96812e+07	1.27171e+07	1.6063e+07
Estriol	1.8498e+07	1.08269e+08	1.50188e+07	1.37614e+07	6.5379e+07	1.25709e+07	1.69695e+07	1.83204e+07	2.3714e+07	9.98811e+06	2.84487e+07	3.34422e+07
17alpha-Hydroxyprogesterone	1.11768e+07	1.35762e+07	1.35664e+07	1.16893e+07	1.46576e+07	1.52694e+07	6.28347e+07	2.2745e+07	4.2698e+07	2.19091e+07	2.99802e+07	2.92263e+07
Apocynin	7.54605e+06	1.09841e+07	6.09068e+06	5.52819e+06	8.74422e+06	8.79413e+06	1.10543e+07	9.32916e+06	1.52835e+07	5.78268e+06	5.30698e+07	9.04645e+06
Vasicinone	1.65037e+07	1.26635e+07	1.83142e+07	1.91293e+07	2.08806e+07	1.81222e+07	3.52408e+07	1.35254e+07	5.58914e+07	2.75176e+07	1.72308e+07	5.59302e+06
Cytidine-5'-monophosphate	2.53425e+06	1.78527e+06	3.1722e+06	2.81015e+06	3.85913e+06	3.42417e+06	2.25359e+07	3.4636e+07	3.67693e+07	9.89159e+06	4.50169e+07	5.28559e+07
Morphine	4.91264e+06	1.02307e+07	1.87533e+06	1.90225e+06	5.25333e+06	5.49119e+06	5.41697e+06	5.2423e+06	4.35974e+07	3.86635e+06	8.71809e+06	5.67066e+06
Prostaglandin F2alpha	3.01853e+07	1.85827e+07	3.03934e+07	2.92129e+07	4.46605e+07	4.69669e+07	1.20521e+07	1.88471e+07	1.78411e+07	5.87732e+06	2.50854e+07	3.43036e+07
Jervine	3.48564e+07	2.529e+07	3.37374e+07	3.48854e+07	4.89918e+07	4.68557e+07	2.70369e+06	6.498e+06	4.44283e+06	2.103e+06	4.55865e+06	3.17708e+06
N-Acetyl-D-tryptophan	3.32319e+07	3.22819e+07	4.8993e+07	2.54646e+07	4.35316e+07	2.30501e+07	3.1539e+06	3.70096e+06	4.44592e+06	1.22593e+06	4.51432e+06	5.43127e+06
2-Methoxyestrone	1.67388e+07	2.93711e+07	2.40888e+07	1.4118e+07	3.44011e+07	2.28242e+07	1.95521e+07	5.3945e+07	3.18018e+07	2.22091e+07	3.48134e+07	2.848e+07
Methyl palmitate	7.26222e+06	1.7252e+07	9.92532e+06	8.43997e+06	1.10764e+07	6.80081e+06	3.66243e+07	5.29713e+07	4.96349e+07	1.31227e+07	3.85689e+07	2.91371e+07
Pregnenolone	1.51681e+07	1.71506e+07	2.30866e+07	6.49464e+06	8.10772e+06	7.83384e+06	2.18715e+07	1.45018e+07	5.00812e+07	1.02609e+07	4.30055e+07	2.42336e+07
Thymol	2.21332e+07	2.35206e+07	2.17737e+07	1.78465e+07	2.72229e+07	1.86532e+07	2.75459e+07	3.11216e+07	4.24459e+07	2.09668e+07	4.39894e+07	3.51291e+07
Fexofenadine	9.64321e+06	1.57287e+07	6.88537e+06	1.85562e+07	5.80596e+06	5.11595e+06	1.8666e+06	1.39511e+06	2.90891e+06	1.75622e+07	1.06339e+07	636341
Isoquinoline	3.96524e+07	4.47341e+07	4.17027e+07	1.89087e+07	2.5648e+07	1.83416e+07	2.14357e+07	1.8337e+07	2.33815e+07	1.11997e+07	1.08224e+07	1.10027e+07
Cholesterol	2.19183e+06	2.21659e+06	3.60646e+06	4.16951e+06	3.14068e+06	338750	8.2179e+06	1.35811e+07	3.08665e+06	5.15266e+06	1.07992e+07	4.09122e+07
Taurodeoxycholic Acid	2.84255e+06	5.38634e+06	2.08501e+06	7.99329e+06	3.27112e+06	1.9403e+06	1.13064e+07	2.75458e+06	7.92416e+06	2.55677e+07	3.13702e+06	1.46252e+06
Quinoline	2.58435e+07	3.04987e+07	2.48962e+07	2.06561e+07	2.72767e+07	2.29744e+07	2.41288e+07	1.253e+07	2.6403e+07	3.09282e+07	1.15597e+07	6.30999e+06
N-Acetyl-L-glutamic acid	1.92683e+07	3.96416e+07	2.27066e+07	1.47432e+07	4.80781e+07	1.41365e+07	1.59937e+07	2.49681e+07	1.13877e+07	1.23126e+07	1.41892e+07	4.94017e+06
Levalbuterol	3.37677e+07	1.07176e+07	3.68944e+07	3.00816e+06	5.42101e+06	6.12577e+06	1.56673e+06	1.59861e+06	5.74792e+06	3.86596e+06	1.14045e+06	1.12912e+06
Biliverdin	9.41389e+06	1.81008e+07	1.1346e+07	1.17735e+07	1.85845e+07	1.27688e+07	7.0932e+06	3.39797e+06	1.30751e+07	2.28021e+06	2.26737e+07	4.33058e+06
Pilocarpine	3.32034e+07	9.66803e+06	2.28646e+07	1.12221e+07	1.78218e+07	3.23487e+07	3.12761e+06	3.86664e+06	4.12889e+06	2.61501e+06	5.30133e+06	3.41608e+06
Cytisine	3.37813e+07	2.55293e+07	2.54489e+07	7.28317e+06	1.3471e+07	8.72021e+06	1.29384e+06	1.41891e+06	1.29824e+06	1.42629e+06	748186	813848
Phosphoethanolamine	3.23194e+06	3.13835e+06	4.96603e+06	3.55504e+06	3.76435e+06	1.45748e+06	9.95775e+06	1.38579e+07	3.67275e+06	9.42823e+06	3.83158e+06	2.36626e+07
Prostaglandin F2α	2.88762e+07	9.11969e+06	1.1179e+07	9.71745e+06	1.47223e+07	1.01169e+07	1.22305e+07	1.10935e+07	3.74135e+06	3.42134e+06	3.87375e+06	7.23783e+06
Spectinomycin	2.44364e+07	2.01981e+07	2.5995e+07	2.24525e+07	2.96655e+07	2.67789e+07	1.12553e+07	1.59233e+07	1.1611e+07	6.79268e+06	1.21913e+07	1.97206e+07
Methyl cinnamate	6.24757e+06	6.56006e+06	5.93711e+06	5.37834e+06	1.01806e+07	5.2743e+06	1.17074e+07	1.19073e+07	7.7865e+06	5.78471e+06	2.67408e+07	1.2221e+07
Desoxycortone	2.83157e+07	3.76057e+07	2.44316e+07	1.28369e+07	2.10849e+07	2.32077e+07	945602	3.11165e+06	868579	1.74982e+06	764468	1.62638e+06
dihydrotachysterol	1.15024e+07	2.24497e+07	2.66126e+07	1.57282e+07	2.37145e+07	147249	1.32362e+06	1.20877e+06	427303	1.41097e+06	485625	1.10502e+06
3-Hydroxylidocaine	1.18063e+06	1.03162e+06	915029	1.06819e+07	1.05761e+06	694213	3.76246e+06	1.551e+06	3.27883e+06	1.76692e+07	2.04188e+06	436894
Histamine	8.76147e+06	1.74986e+07	8.04762e+06	8.65992e+06	3.45578e+07	7.62522e+06	1.69236e+06	2.47891e+06	1.33617e+06	1.1632e+06	639769	1.77541e+06
L-Argininosuccinate	2.42744e+07	1.78195e+07	1.92119e+07	1.84185e+07	2.10069e+07	2.4519e+07	2.35622e+06	1.90959e+06	1.62881e+06	7.86598e+06	2.17742e+06	1.64832e+06
D-Panthenol	1.50009e+07	9.57996e+06	1.43107e+07	1.38968e+07	3.06687e+07	2.28907e+07	2.6142e+06	1.48657e+06	2.58712e+06	4.63242e+06	1.63368e+06	1.591e+06
dopaquinone	1.93437e+07	1.36209e+07	1.83225e+07	1.61123e+07	3.03138e+07	1.07293e+07	1.03089e+07	3.65779e+06	6.79734e+06	1.10803e+07	4.00043e+06	2.21583e+06
Cortisol	5.65169e+06	4.70713e+06	4.33758e+06	4.66258e+06	5.52982e+06	1.06951e+07	9.93085e+06	1.10395e+07	4.72656e+06	9.68309e+06	7.70528e+06	2.30588e+07
Vitamin A	2.16151e+06	3.25535e+06	2.47586e+06	2.57052e+06	3.26095e+06	1.37249e+06	2.8585e+06	1.90079e+06	1.80299e+06	1.72478e+06	5.57895e+06	2.28533e+07
Etiocholanolone	5.78071e+06	8.99932e+06	8.03709e+06	5.2195e+06	7.38094e+06	4.72869e+06	6.98428e+06	1.3974e+07	1.09725e+07	5.03688e+06	1.01406e+07	2.26278e+07
Androsterone	1.85901e+06	2.85603e+06	2.85739e+06	2.93389e+06	2.98199e+06	1.97731e+06	1.15538e+07	1.16624e+07	1.12592e+07	3.82208e+06	1.41985e+07	2.12143e+07
delta-Tocopherol	1.26116e+07	9.1363e+06	7.30277e+06	6.63113e+06	1.37435e+07	1.2095e+07	1.44387e+07	2.14324e+07	1.5959e+07	8.25291e+06	5.8341e+06	2.0216e+07
3-Methylindole	7.67227e+06	8.83851e+06	8.01397e+06	7.33557e+06	7.14078e+06	6.50288e+06	1.27981e+07	4.11467e+06	1.47869e+07	1.1442e+07	3.90273e+06	2.71237e+06
Papaverine	1.59287e+06	948257	3.16897e+06	1.66062e+07	973380	1.85791e+07	7.37668e+06	1.74891e+06	6.49157e+06	459862	1.22444e+06	1.23835e+06
Ergothioneine	1.17948e+07	9.20392e+06	9.61597e+06	1.61316e+07	2.34442e+07	1.82199e+07	1.43712e+06	686573	1.1067e+06	689089	816967	619702
Methyltestosterone	4.13099e+06	4.17592e+06	4.43151e+06	3.84793e+06	5.55639e+06	3.16599e+06	2.9897e+06	2.1126e+07	6.42926e+06	1.80424e+06	5.50527e+06	7.46014e+06
Tetracycline	514220	582364	440803	533978	605844	410763	1.16486e+07	435329	1.98124e+07	1.05705e+06	815540	195550
Fenpropimorph	2.55339e+06	4.88795e+06	2.59105e+06	2.71119e+06	2.40674e+06	3.10995e+06	3.39002e+06	6.12245e+06	3.52762e+06	4.31568e+06	1.76759e+07	6.97249e+06
Betulin	9.79457e+06	3.08034e+06	8.99847e+06	1.10918e+07	7.02515e+06	4.30149e+06	4.84761e+06	1.308e+07	5.57136e+06	5.91217e+06	1.13277e+07	1.14827e+07
Hydrocortisone	1.53064e+07	1.21679e+07	1.50949e+07	1.36967e+07	2.29518e+07	8.20898e+06	5.89538e+06	7.23309e+06	7.41802e+06	5.2817e+06	7.12854e+06	7.93816e+06
Neosaxitoxin	2.34598e+06	1.71778e+06	2.35164e+06	1.61685e+06	3.65367e+06	2.84165e+06	3.08002e+06	1.3272e+07	6.94553e+06	1.05449e+07	8.40395e+06	1.7483e+07
17alpha-Ethinyl estradiol	8.92142e+06	4.55802e+06	3.65526e+06	1.58953e+07	4.33199e+06	1.63263e+07	8.41121e+06	3.85203e+06	5.90815e+06	1.8085e+06	6.73728e+06	6.6965e+06
2-Phenylethylamine	1.77833e+06	2.12463e+06	1.38011e+06	2.5543e+06	2.44371e+06	5.08279e+06	1.22906e+06	3.66262e+06	3.26383e+06	2.70668e+06	5.06342e+06	1.55008e+07
alpha-Farnesene	1.73591e+07	1.36915e+07	1.43194e+07	1.3942e+07	2.136e+07	1.36646e+07	9.77997e+06	1.02053e+07	9.07726e+06	7.36857e+06	1.07615e+07	1.19633e+07
L-Hydroxylysine	1.11126e+07	1.17916e+07	1.66327e+07	1.25499e+07	1.49367e+07	1.94132e+06	1.60794e+06	2.28056e+06	1.79667e+06	1.22021e+06	1.08941e+06	1.24674e+06
D-Glucuronic acid	1.66734e+07	8.01744e+06	1.0434e+07	7.46796e+06	1.43867e+07	1.33075e+07	9.92246e+06	9.17971e+06	5.15303e+06	3.65009e+06	3.66148e+06	6.14145e+06
Maltotetraose	6.53326e+06	6.9235e+06	7.90678e+06	2.99502e+06	8.27383e+06	5.53627e+06	3.36652e+06	4.2778e+06	1.29344e+07	5.15614e+06	1.46786e+07	1.15492e+06
Stercobilin	534057	456847	404962	807861	636285	1.92195e+06	2.45844e+06	4.71593e+06	4.58911e+06	1.05891e+06	1.44861e+07	1.23895e+07
Thromboxane B2	2.36436e+06	1.71188e+06	2.15261e+06	3.83736e+06	2.88296e+06	1.68852e+06	3.32679e+06	1.29377e+06	4.07448e+06	1.14612e+07	2.189e+06	570592
Neopterin	1.16099e+07	1.05058e+07	1.48756e+07	1.20666e+07	1.88974e+07	1.23015e+07	405238	305236	624069	581379	317162	274028
4-Hydroxybenzoic acid	3.30134e+06	5.31587e+06	2.59894e+06	3.24685e+06	4.88519e+06	3.12088e+06	1.27741e+07	1.06073e+07	1.49033e+07	9.00167e+06	1.30751e+07	1.25338e+07
Octanedioic acid	1.98367e+06	7.03284e+06	1.77372e+06	1.86129e+06	2.83109e+06	1.7739e+06	3.42458e+06	2.68117e+06	3.78626e+06	886723	1.40579e+06	1.59044e+06
Cortodoxone	1.58322e+06	1.96231e+06	1.61305e+06	2.18537e+06	1.54684e+06	2.17408e+06	5.58121e+06	1.45471e+07	7.8192e+06	3.03753e+06	8.91671e+06	1.15482e+07
Spermine	2.46858e+06	1.98531e+06	3.50544e+06	3.45157e+06	4.27208e+06	1.95642e+06	3.292e+06	3.46241e+06	3.9342e+06	1.02271e+07	7.31259e+06	1.50207e+06
Deoxycorticosterone	4.55997e+06	7.26883e+06	6.33305e+06	4.322e+06	6.87786e+06	4.70311e+06	1.58278e+06	1.7086e+06	1.33505e+07	1.13481e+06	1.03541e+07	1.83804e+06
D-Glucarate	8.95354e+06	1.08021e+07	7.58994e+06	1.03886e+07	1.61641e+07	6.37309e+06	3.86681e+06	7.83318e+06	5.1549e+06	3.98204e+06	3.35825e+06	3.19449e+06
Ecgonine methyl ester	2.98647e+06	5.1544e+06	1.50307e+06	2.50309e+06	3.13737e+06	2.54886e+06	2.72024e+06	2.96124e+06	7.63268e+06	1.42598e+06	1.10062e+07	3.52868e+06
2-Aminobenzenesulfonic acid	7.32293e+06	8.10647e+06	8.24549e+06	8.12534e+06	1.43949e+07	4.83128e+06	2.00527e+06	1.32068e+06	1.88375e+06	1.88514e+06	1.24797e+06	1.08592e+06
Aflatoxin M1	493698	2.33094e+06	1.17821e+06	996190	622957	448035	1.12177e+06	275992	433026	8.81646e+06	140978	306970
Anserine	5.30021e+06	5.36867e+06	6.60533e+06	8.59795e+06	7.36668e+06	9.04563e+06	331561	373976	469982	456377	803938	458670
Ergocalciferol	5.9614e+06	1.00825e+07	9.30083e+06	5.59996e+06	7.59414e+06	856780	1.57062e+06	1.23366e+06	891646	356465	1.4046e+06	1.72708e+06
dCMP	1.99166e+06	963487	2.50539e+06	7.47358e+06	854201	2.04677e+06	353813	314653	413575	511105	269328	250454
Bisphenol A	2.02716e+06	2.7216e+06	2.23913e+06	2.10603e+06	3.67881e+06	1.76106e+06	5.24913e+06	5.91612e+06	7.35335e+06	3.288e+06	7.38704e+06	5.64448e+06
Sphinganine	1.44426e+06	1.59585e+06	1.86661e+06	1.84875e+06	2.29778e+06	2.33309e+06	8.39351e+06	4.15106e+06	6.49576e+06	1.16124e+06	4.76414e+06	3.37568e+06
9-KODE	7.34787e+06	6.46468e+06	6.68492e+06	6.55903e+06	8.51303e+06	4.59588e+06	4.16098e+06	4.20114e+06	5.87061e+06	3.25828e+06	5.17987e+06	4.09235e+06
L-Ornithine	5.82404e+06	4.78093e+06	7.14814e+06	4.84366e+06	5.99593e+06	6.57179e+06	1.40353e+06	1.10823e+06	1.72732e+06	2.79471e+06	1.12907e+06	537073
Adrenosterone	3.48877e+06	3.00676e+06	2.5301e+06	2.50268e+06	4.32689e+06	2.96076e+06	1.94425e+06	3.49094e+06	5.34938e+06	2.50419e+06	6.4105e+06	3.11467e+06
Prostaglandin G2	4.72629e+06	4.98625e+06	4.56261e+06	3.81616e+06	7.82373e+06	4.92561e+06	1.96219e+06	4.42547e+06	4.11499e+06	2.81876e+06	3.36998e+06	4.10767e+06
dAMP	5.3413e+06	4.17218e+06	4.8265e+06	1.57932e+06	4.54528e+06	398247	399596	280022	390917	2.95826e+06	384375	276631
D-Erythrose 4-phosphate	4.63206e+06	7.89566e+06	5.13594e+06	4.18748e+06	5.6285e+06	3.51384e+06	5.52901e+06	3.61328e+06	3.88256e+06	4.47802e+06	4.26229e+06	2.44744e+06
S-Adenosyl-L-methionine	1.20288e+06	846856	1.06942e+06	935647	1.128e+06	1.04143e+06	879433	1.43676e+06	2.07392e+06	985379	4.93118e+06	2.16394e+06
Testosterone	1.54512e+06	1.80771e+06	2.13992e+06	2.21498e+06	2.44712e+06	1.36692e+06	2.534e+06	4.29269e+06	4.97357e+06	1.76524e+06	3.821e+06	4.85131e+06
Tomatidine	2.99456e+06	2.52236e+06	1.88494e+06	3.36278e+06	3.47737e+06	4.20078e+06	1.90412e+06	3.49537e+06	2.12551e+06	1.09682e+06	1.73605e+06	3.82144e+06
Phylloquinone	2.97267e+06	1.80101e+06	1.87709e+06	3.66808e+06	889807	2.26764e+06	814590	484691	3.43358e+06	1.59902e+06	1.86445e+06	799341
5-Hydroxyindoleacetate	2.77608e+06	2.77071e+06	2.11892e+06	1.36425e+06	4.04446e+06	1.93963e+06	971745	2.53469e+06	1.28088e+06	1.25724e+06	1.05358e+06	3.9153e+06
Nonanoic acid	2.95255e+06	3.62786e+06	2.17082e+06	3.27456e+06	3.90093e+06	2.26974e+06	1.42576e+06	2.23671e+06	2.05825e+06	1.24451e+06	1.76259e+06	991028
Prostaglandin E1	3.20721e+06	3.67449e+06	1.10505e+06	917414	2.43588e+06	974669	1.1749e+06	1.47427e+06	1.96535e+06	757169	1.55893e+06	2.39756e+06
4-Hydroxyquinoline	903040	1.04702e+06	538062	575596	1.08465e+06	550769	3.50339e+06	3.16096e+06	2.63108e+06	1.47677e+06	2.75171e+06	273729
Nicotinuric Acid	2.63805e+06	2.46679e+06	2.32113e+06	2.44618e+06	3.11639e+06	2.24192e+06	898920	705271	916202	1.02377e+06	1.36705e+06	459234
Mezlocillin	1.24249e+06	1.95248e+06	1.18739e+06	1.05527e+06	1.86723e+06	1.69601e+06	2.23142e+06	2.20632e+06	982184	1.33757e+06	1.17541e+06	2.58716e+06
Estradiol	598744	863995	1.04741e+06	665059	1.23367e+06	708482	634122	848747	2.23694e+06	535057	1.96632e+06	782721
3-Succinoylpyridine	338900	606754	956264	245444	494284	654917	1.0437e+06	671133	907866	589284	736575	740313
N-Formylkynurenine	1.26275e+06	815024	1.26701e+06	1.06935e+06	1.58233e+06	909560	179048	133435	159345	211587	132717	124912
Noradrenaline	270688	246209	243559	216063	281972	272494	208160	1.37571e+06	139052	142754	269423	136994
allantoate	644937	450057	595401	698441	987536	957827	290557	330325	412047	226830	169690	197981
Glutathione	423268	384671	756320	375140	504723	676477	564139	746787	427289	275860	367016	293669
Ursodeoxycholic acid	1.74158e+10	1.29482e+10	1.86183e+10	2.26567e+10	1.5997e+10	2.41049e+10	8.68009e+09	2.66576e+10	1.06463e+10	1.92607e+10	1.2947e+10	2.39911e+10
Thiamine	2.61578e+09	2.88132e+09	3.28834e+09	2.63479e+09	4.99937e+09	3.02089e+09	4.59466e+07	3.93572e+07	2.16553e+07	3.09275e+07	1.70329e+07	8.67414e+07
Tropolone	3.37004e+08	3.27566e+08	2.64009e+08	3.84553e+08	2.43174e+08	1.52039e+08	3.16966e+08	1.88465e+08	4.627e+08	1.18065e+09	1.49074e+08	1.43012e+08
Dehydrocholic acid	2.87916e+08	4.15101e+08	3.74452e+07	8.88498e+08	5.08457e+08	6.59054e+08	1.85492e+06	1.95074e+06	2.25896e+06	8.35255e+06	1.79147e+06	1.98211e+06
L-Palmitoylcarnitine	7.25818e+07	2.17568e+08	1.53255e+08	7.68988e+07	2.05893e+08	1.10924e+07	1.05987e+08	7.37793e+07	4.96551e+07	4.15967e+08	4.88448e+07	7.27375e+07
Pyridoxamine	1.36395e+07	2.87756e+07	1.91595e+07	2.26647e+07	1.64473e+07	9.58551e+06	3.29757e+07	1.33811e+07	2.282e+07	2.57256e+08	2.14254e+07	1.55363e+07
D-Proline	7.30559e+07	6.08653e+07	7.37941e+07	6.51681e+07	6.28261e+07	3.51549e+07	9.63524e+07	3.41883e+07	1.01537e+08	1.30237e+08	4.1515e+07	2.80376e+07
Stearic acid	5.88196e+07	5.11177e+07	6.90774e+07	2.66191e+08	2.60412e+08	1.41611e+08	9.8015e+06	9.77402e+06	1.60418e+07	6.73408e+06	9.45929e+06	7.48667e+06
o-Toluic Acid	1.07239e+07	1.37604e+07	1.08536e+07	8.89707e+06	1.58447e+07	1.15948e+07	3.35608e+07	2.33339e+07	6.54057e+07	1.419e+07	2.05463e+08	4.42408e+07
Levodopa	9.59649e+07	5.61717e+07	1.08403e+08	1.45188e+08	2.21621e+08	1.0039e+08	3.74526e+06	4.14877e+06	4.60649e+06	3.12319e+06	4.11608e+06	3.58252e+06
Hydrocortisone acetate	5.07542e+06	7.47387e+06	6.89983e+06	4.48327e+06	1.24375e+07	6.05197e+06	6.01148e+06	1.566e+07	3.4474e+07	5.98815e+07	1.34273e+08	2.49251e+07
L-Asparagine	1.03818e+07	4.31336e+07	8.16934e+06	1.20418e+07	1.30594e+07	3.30674e+06	3.49534e+07	1.86155e+07	2.70716e+07	6.85336e+07	1.14227e+07	2.48881e+06
Deoxycytidine	9.78491e+07	6.02089e+07	9.15816e+07	5.78558e+07	1.18799e+08	4.39636e+07	1.12271e+07	2.04788e+07	1.12551e+07	1.78096e+07	9.11831e+06	9.32198e+06
Xanthurenic acid	4.11071e+07	2.61175e+07	3.52312e+07	2.91004e+07	2.53518e+07	1.97164e+07	8.99826e+07	3.12811e+07	8.85344e+07	2.28571e+07	5.15587e+07	1.74778e+07
D-Phenylalanine	4.18058e+07	4.32729e+07	3.20256e+07	3.06756e+07	3.7103e+07	1.90033e+07	4.5522e+07	6.53294e+07	6.55191e+07	6.00538e+07	5.91068e+07	6.63253e+07
Estrone	6.28013e+07	4.69313e+07	5.76333e+07	5.05257e+07	7.12265e+07	3.98468e+07	1.63683e+07	3.16522e+07	2.20799e+07	1.07237e+07	8.88155e+06	3.97516e+07
D-Ala-D-Ala	5.59946e+07	3.33257e+07	2.83558e+07	5.11465e+07	6.1371e+07	5.36526e+07	1.96063e+07	3.89155e+07	1.99508e+07	4.02964e+07	2.34211e+07	1.66456e+07
Deoxyadenosine	4.11078e+07	2.64928e+07	2.65774e+07	5.0911e+07	6.89124e+07	1.76631e+07	3.90823e+06	4.00548e+06	2.73026e+06	2.78549e+06	2.15363e+06	3.13348e+06
O-Acetyl-L-carnitine	4.93753e+07	3.47249e+07	4.109e+07	3.72633e+07	4.86268e+07	2.74637e+07	8.71491e+06	9.5748e+06	9.27147e+06	1.14081e+07	6.92155e+06	7.86938e+06
4-Oxoretinol	1.37077e+07	1.28736e+07	1.29166e+07	1.19669e+07	1.93677e+07	1.51586e+07	1.21399e+07	2.47764e+07	2.198e+07	1.78774e+07	3.02685e+07	2.8391e+07
o-Cresol	1.21982e+07	1.32364e+07	8.90697e+06	1.08174e+07	8.94463e+06	6.48084e+06	1.6118e+07	9.79483e+06	1.48168e+07	3.19873e+07	8.18432e+06	8.99003e+06
5beta-Androstane-3,17-dione	3.75745e+06	2.13537e+06	5.15496e+06	2.84744e+06	4.35327e+06	4.87213e+06	1.7722e+07	3.08072e+07	2.73464e+07	7.78402e+06	1.31698e+07	3.60658e+07
L-Kynurenine	3.01322e+07	2.34541e+07	3.4338e+07	2.43589e+07	3.8438e+07	2.37108e+07	1.07738e+07	4.07214e+06	9.07395e+06	6.3432e+06	3.83028e+06	2.85199e+06
N-Oleoyl dopamine	4.57484e+06	7.31387e+06	5.03627e+06	6.30922e+06	6.57055e+06	2.91773e+06	5.94187e+06	1.76096e+07	6.98148e+06	2.29436e+07	3.16795e+07	2.23158e+07
1-Methylxanthine	1.99379e+06	2.76701e+06	2.19456e+06	2.09053e+06	2.9685e+06	2.07634e+06	1.06397e+07	4.95487e+06	1.33419e+07	1.89197e+07	2.67881e+07	1.11608e+07
L-Saccharopine	1.93469e+07	1.27085e+07	1.78666e+07	2.02238e+07	2.77481e+07	1.00464e+07	6.59965e+06	8.60537e+06	1.54351e+07	1.77486e+07	2.39945e+07	2.55369e+06
NG,NG-Dimethyl-L-arginine	2.37029e+07	1.6521e+07	1.24447e+07	1.40441e+07	2.06272e+07	6.35109e+06	7.20348e+06	3.14045e+06	6.54903e+06	1.23594e+07	3.41521e+06	850190
Hippuric acid	1.81674e+07	2.10698e+07	1.73572e+07	1.56986e+07	2.61874e+07	1.51681e+07	2.33522e+06	3.18837e+06	2.10327e+06	1.8658e+06	2.6023e+06	3.06074e+06
Glycolithocholic acid	1.66376e+06	1.43266e+06	3.50415e+06	1.43524e+06	2.00764e+06	1.11328e+07	480573	2.21715e+07	942477	1.65614e+06	863740	6.76632e+06
Erucic acid	2.01032e+06	2.28556e+06	2.65485e+06	2.10168e+06	3.22864e+06	281339	1.44958e+07	9.56225e+06	8.76786e+06	7.26034e+06	3.61991e+06	1.04645e+07
O-Phospho-L-serine	2.03841e+06	2.79124e+06	1.50141e+06	2.64583e+06	2.44001e+06	1.43246e+06	3.61012e+06	1.64664e+06	5.83955e+06	1.58351e+07	4.91121e+06	348761
Arachidic Acid	7.78812e+06	3.99924e+06	8.70966e+06	8.01341e+06	9.53288e+06	1.78835e+07	261624	340421	429829	415429	689767	465499
Prostaglandin B2	1.39632e+07	2.19526e+07	1.44274e+07	1.25495e+07	2.22046e+07	1.1669e+07	8.07365e+06	1.05544e+07	1.24927e+07	7.85074e+06	1.18327e+07	9.47319e+06
indole-5,6-quinone	8.28408e+06	8.03288e+06	9.22711e+06	5.87547e+06	9.22594e+06	9.23005e+06	8.93068e+06	1.21908e+07	1.73035e+07	1.12669e+07	1.19224e+07	7.23163e+06
Pantethine	6.1131e+06	3.2326e+06	1.16881e+07	4.27305e+06	3.4948e+06	5.32902e+06	2.29791e+06	1.56845e+06	5.43892e+06	1.09907e+06	1.01249e+07	2.4221e+06
Uridine	4.20014e+08	1.18096e+08	1.09245e+09	9.97978e+07	2.38126e+08	4.47227e+07	1.36734e+07	7.26085e+07	3.09619e+07	2.52568e+08	1.60265e+08	7.25612e+07
Guanosine	1.38289e+08	2.3481e+07	2.07641e+08	1.62644e+07	4.55984e+07	5.66514e+06	2.1764e+06	1.0573e+07	4.46581e+06	1.38747e+08	3.1108e+07	8.5065e+06
2'-Deoxyuridine	6.06788e+08	4.95535e+08	3.86093e+08	1.25753e+08	7.96771e+08	2.02731e+07	4.15075e+06	1.1652e+07	6.92001e+06	6.26247e+08	7.09523e+06	9.34839e+06
2-Isopropylmalic acid	4.63069e+08	2.60315e+08	6.54563e+08	1.00215e+08	5.01048e+08	5.41254e+07	1.61134e+06	2.27291e+06	2.26721e+06	7.93392e+06	9.27739e+06	738856
N-Acetyl-L-methionine	5.73697e+07	7.06336e+07	7.1984e+07	3.58262e+07	3.91563e+07	4.02885e+07	1.44639e+08	7.59273e+07	7.47693e+07	1.76221e+08	1.16503e+08	1.89193e+07
Ascorbic acid	4.02703e+08	7.94166e+08	3.6766e+08	1.13605e+08	2.42009e+08	3.45479e+07	1.18265e+07	1.07673e+07	1.3593e+07	2.04933e+07	7.09024e+06	4.21963e+06
Suberic acid	2.71924e+08	4.12001e+08	3.15414e+08	1.04021e+08	3.13749e+08	7.41668e+07	2.03941e+07	1.56486e+07	1.54233e+07	4.84221e+07	2.77592e+07	1.58943e+07
N-Acetyl-L-phenylalanine	4.49671e+07	8.12815e+07	4.67367e+07	4.27353e+07	4.90152e+07	3.40966e+07	7.6213e+07	2.96656e+07	6.82044e+07	3.72558e+07	1.28174e+07	5.85043e+06
Ferulic acid	2.01773e+08	3.12257e+08	1.70016e+08	3.83832e+07	1.31328e+08	1.43793e+07	755588	554224	849436	7.66299e+06	1.9075e+06	1.01564e+06
Paracetamol	6.07732e+07	6.56573e+07	7.38249e+07	3.8907e+07	6.96869e+07	1.36962e+07	1.2492e+06	1.57436e+06	1.12446e+06	2.19078e+06	1.22503e+06	1.42792e+06
UDP-N-acetylglucosamine	1.57479e+06	2.26772e+06	1.55939e+06	888652	1.90362e+06	1.44269e+07	660432	8.04268e+06	3.5703e+06	684148	3.89259e+06	545126
Taurine	1.21693e+09	1.2335e+09	1.27432e+09	2.97156e+09	1.15292e+08	2.26189e+09	1.70525e+09	3.65457e+08	8.64499e+08	5.64566e+08	3.47569e+08	2.4758e+08
N-Acetylneuraminic acid	1.02241e+09	1.37034e+09	7.88409e+08	4.44006e+08	7.35749e+08	2.87386e+07	1.90815e+07	7.30863e+06	1.73966e+07	4.07168e+08	1.41718e+07	8.23164e+06
4-Pyridoxic acid	3.78394e+08	1.708e+08	4.29992e+08	2.38294e+08	3.33037e+08	7.62579e+07	1.49669e+07	2.2917e+07	2.8915e+07	7.8011e+07	4.75352e+07	3.0158e+07
Uric acid	1.63129e+08	1.43882e+08	2.40316e+08	7.26362e+07	3.94834e+08	3.7894e+07	1.42977e+07	1.81085e+07	1.15374e+07	2.67628e+08	2.34377e+07	1.25387e+07
Xanthosine	3.18584e+07	1.21405e+07	4.01137e+07	9.01835e+06	2.07487e+07	4.48025e+06	1.12149e+06	3.38995e+06	2.91776e+06	9.2037e+07	5.96256e+06	4.17112e+06
Cytidine	3.3769e+07	5.083e+07	5.19072e+07	1.65869e+07	3.11488e+07	1.04876e+07	1.00575e+06	2.26828e+06	1.69282e+06	1.9097e+07	2.49924e+06	1.89899e+06
Cholic acid	4.41563e+10	5.71785e+10	5.83883e+10	4.83511e+10	4.48437e+10	4.37843e+10	1.29647e+10	2.19517e+10	1.61114e+10	3.37126e+10	1.50697e+10	2.48487e+10
Aldosterone	6.40574e+07	1.72601e+07	1.84962e+07	5.60974e+07	4.34038e+07	1.92555e+07	1.79322e+09	7.91818e+08	1.49575e+10	1.09703e+09	1.78614e+10	6.63339e+08
Deoxycholic acid	1.71894e+10	1.24739e+10	1.74173e+10	5.08521e+09	1.17844e+10	1.23898e+10	7.84873e+08	6.89638e+09	3.1169e+08	1.05079e+10	5.43651e+08	1.23585e+10
β-Muricholic acid	2.32408e+10	2.55239e+10	2.07811e+10	1.53799e+10	2.22412e+10	1.32135e+10	6.12172e+09	9.8541e+09	6.13311e+09	1.23669e+10	7.33902e+09	1.03265e+10
Chenodeoxycholic Acid	4.96951e+09	5.12636e+09	3.94856e+09	1.97347e+09	3.55592e+09	3.28721e+09	5.02285e+08	1.52117e+09	2.73595e+08	2.28587e+09	3.53092e+08	2.44686e+09
Elaidic acid	1.35134e+09	4.10574e+09	1.70981e+09	7.58927e+08	1.54821e+09	2.9716e+08	3.18695e+08	3.46686e+08	1.07794e+08	3.56554e+09	1.92871e+08	4.21833e+08
3-Methyl-2-oxobutanoic acid	8.46297e+07	1.49921e+08	7.19734e+07	5.05904e+07	8.99118e+07	3.65848e+07	2.44676e+07	3.9487e+07	6.39932e+07	5.53039e+08	7.48927e+07	9.82531e+06
Citrulline	8.19857e+07	1.39028e+08	1.09547e+08	1.01594e+08	8.85122e+07	3.9131e+07	6.23731e+07	2.34586e+07	2.56795e+07	5.52274e+08	1.35574e+07	1.86705e+07
Dodecanedioic acid	7.28511e+08	1.02371e+09	6.60443e+08	3.9435e+08	8.65973e+08	4.39838e+08	1.47659e+06	2.3324e+06	836233	1.84685e+06	1.5222e+06	2.74439e+06
L-Cysteinesulfinic acid	4.60548e+07	5.57726e+07	3.89412e+08	2.47328e+08	1.70868e+08	2.9434e+08	2.58111e+07	1.64058e+07	2.35553e+07	4.37224e+06	8.47593e+06	3.50227e+06
Gibberellin A4	1.98538e+06	3.4511e+06	2.48118e+06	2.93448e+06	3.35104e+06	1.98963e+06	6.05385e+06	9.56823e+06	6.68138e+06	1.11291e+08	9.15036e+06	1.26885e+08
Glycocholic acid	1.14754e+08	1.2081e+08	4.22996e+07	5.33727e+07	3.21045e+07	8.90267e+07	6.62664e+07	1.57998e+07	3.44761e+07	1.09729e+08	2.40508e+07	5.4488e+07
Kaempferitrin	3.1341e+06	3.29004e+06	2.3893e+06	2.06189e+06	2.45994e+06	1.99591e+06	4.3033e+07	8.9504e+07	7.12024e+07	6.35575e+07	6.63382e+07	7.64934e+07
Prostaglandin D2	3.24692e+07	3.51644e+07	2.2621e+07	2.08472e+07	2.10331e+07	8.42652e+06	3.63814e+06	2.18734e+06	4.47718e+06	1.18856e+08	3.14805e+06	946374
D-Fucose	1.57693e+08	2.00472e+08	1.55968e+08	1.16439e+08	2.42309e+08	6.47728e+07	1.07542e+07	8.263e+06	7.84443e+06	3.51258e+07	4.91913e+06	9.19662e+06
D-Threose	1.69682e+08	3.02626e+08	2.13356e+08	6.32251e+07	2.11091e+08	1.21811e+07	6.9509e+06	6.89209e+06	4.56492e+06	4.02351e+07	6.07631e+06	6.03229e+06
Homovanillic acid	1.24661e+08	2.52108e+08	1.7805e+08	7.00636e+07	2.15314e+08	4.72199e+07	1.63591e+07	1.36557e+07	2.20142e+07	3.64066e+07	2.18561e+07	1.31219e+07
Tyrosol	3.93265e+07	7.95166e+07	5.1366e+07	2.59158e+07	1.87979e+08	3.21293e+07	4.95401e+06	6.53885e+06	2.74737e+06	6.20932e+06	3.46817e+06	8.56733e+06
Genistein	2.35933e+07	3.40213e+08	1.53906e+07	2.294e+07	1.49775e+07	5.48842e+07	511218	1.01334e+06	697649	1.10108e+06	715891	1.31366e+06
Gibberellic acid	3.40273e+07	2.57959e+07	2.80055e+07	3.26015e+07	3.68524e+07	2.59104e+07	2.11441e+07	2.78415e+07	3.0838e+07	2.9689e+07	3.92641e+07	3.09123e+07
Quinic acid	7.50112e+07	1.05155e+08	9.07379e+07	4.71512e+07	1.29507e+08	1.28673e+07	4.54592e+06	5.137e+06	4.87911e+06	2.21316e+07	5.55789e+06	3.31749e+06
Ouabain	1.14621e+08	1.90987e+07	2.71603e+07	4.46241e+06	1.18096e+07	5.99086e+06	2.47492e+06	2.30974e+06	4.01644e+06	2.24971e+06	3.99374e+06	1.99767e+06
Gluconolactone	7.31066e+07	6.13781e+07	7.2412e+07	4.92829e+07	1.18877e+08	1.41214e+07	2.84341e+06	2.62227e+06	2.10735e+06	1.19336e+07	2.15279e+06	2.14291e+06
Psilocybin	4.23893e+07	6.59361e+07	1.04959e+08	5.97932e+07	5.86858e+07	2.11819e+07	1.38681e+06	1.55946e+06	1.25667e+06	1.83792e+06	7.47746e+06	1.95032e+06
acetoacetate	6.52095e+07	1.341e+08	7.42656e+07	2.30802e+07	1.10524e+08	4.75713e+06	2.33937e+06	3.87207e+06	1.86843e+06	1.57742e+07	3.21244e+06	2.93443e+06
4-Chlorophenol	1.21101e+07	6.72837e+06	6.22117e+06	7.05038e+06	1.06856e+07	1.08201e+06	188346	277986	160918	4.64436e+07	198016	270767
Anthranilic acid	9.88871e+06	1.36781e+07	9.01674e+06	5.38421e+06	8.67617e+06	6.14705e+06	1.68962e+07	3.22491e+07	2.06195e+07	7.28784e+06	9.39978e+06	7.52116e+06
Biocytin	6.17654e+07	4.84217e+07	6.94863e+07	2.71089e+07	7.14019e+07	2.50449e+07	2.29696e+06	1.03881e+06	1.74726e+06	4.17748e+07	1.20341e+06	1.94938e+06
Valproic acid	7.41529e+07	1.17886e+08	8.2885e+07	2.53026e+07	6.25737e+07	1.42743e+07	3.9741e+06	3.46855e+06	4.59283e+06	1.34247e+07	7.11473e+06	2.36186e+06
Pyridoxine	3.4418e+07	3.31033e+07	3.89967e+07	4.64208e+07	4.49781e+07	3.28119e+07	2.91291e+06	3.74142e+06	4.03647e+06	9.04024e+06	2.48364e+06	3.12691e+06
Gibberellin A7	3.80049e+06	2.37757e+06	1.97953e+06	1.60669e+06	3.56286e+06	2.01882e+06	6.73232e+06	1.25184e+07	1.31552e+07	1.36769e+07	6.61625e+06	2.37818e+07
Soyasaponin I	3.4969e+07	1.20774e+08	5.295e+07	1.23245e+07	7.96725e+07	1.09694e+07	816613	1.69657e+06	1.03522e+06	1.94328e+06	1.31543e+06	1.70395e+06
L-Serine	5.87387e+06	6.51049e+07	1.79328e+07	4.72375e+06	1.68812e+07	307795	1.32695e+06	681183	464640	2.10862e+07	745088	542355
Linoleic Acid	6.52846e+07	2.95307e+07	4.81647e+07	7.05946e+06	2.06611e+07	1.03316e+07	1.59001e+06	2.3581e+06	3.02687e+06	3.53745e+06	3.77557e+06	9.76392e+06
Cynaropicrin	3.18888e+06	3.11892e+06	2.07669e+06	1.75493e+06	2.5729e+06	6.70167e+06	2.08433e+06	1.62526e+06	1.72165e+06	1.17475e+06	1.52808e+07	4.26354e+06
S-Sulfo-L-cysteine	1.49898e+07	2.57989e+07	7.0458e+06	1.76273e+07	1.13387e+07	1.79045e+06	1.51127e+07	912196	2.60388e+06	2.53143e+06	825735	563906
Cyclic ADP-ribose	1.919e+07	1.5555e+07	5.52599e+07	9.23267e+06	6.8292e+06	8.50365e+06	927838	3.82175e+06	3.65403e+06	774547	2.45145e+06	961028
trans-Cinnamic acid	4.08353e+07	1.1115e+08	2.98274e+07	2.00851e+07	4.3054e+07	1.31113e+07	8.87402e+06	3.05725e+06	4.84124e+06	9.08933e+06	1.38479e+06	996747
Glutaric Acid	3.80169e+07	6.41163e+07	2.60279e+07	2.46083e+07	5.60317e+07	6.31008e+06	2.01077e+06	3.0544e+06	1.74543e+06	8.38532e+06	2.81302e+06	2.3353e+06
5-Aminopentanoate	7.83072e+06	2.03083e+07	7.4962e+06	1.44419e+07	2.81149e+07	7.9262e+06	1.2495e+07	5.05306e+06	1.16767e+07	4.51728e+06	1.06382e+06	924043
Mevalonic acid	1.83159e+07	4.05976e+07	2.14383e+07	1.04393e+07	3.52215e+07	2.7615e+07	161093	600169	59615.4	153889	74572.9	792201
Salicylic acid	3.77646e+07	7.80047e+07	3.88815e+07	1.08766e+07	4.13916e+07	1.36473e+07	7.67145e+06	5.5416e+06	1.00956e+07	5.19546e+06	1.2409e+07	4.39087e+06
Fumaric acid	2.27828e+07	2.98471e+07	3.24332e+07	2.99274e+07	2.32092e+07	3.18637e+06	563264	567681	786865	6.31695e+06	2.64144e+06	435604
4-Methylphenol	1.94766e+06	5.2449e+06	1.90614e+06	1.30765e+06	2.66256e+06	1.2258e+06	801366	638899	448555	2.21158e+07	896080	651674
12-Hydroxydodecanoic acid	2.21953e+07	4.7181e+07	3.10529e+07	1.78782e+07	4.46776e+07	9.07394e+06	7.78635e+06	5.62406e+06	4.88936e+06	1.61406e+07	5.05287e+06	4.14559e+06
Imidazoleacetic acid	3.29376e+06	4.3601e+06	2.57185e+06	1.96099e+06	4.20672e+06	1.57612e+06	529819	604820	460098	1.97025e+07	557786	506807
Eugenol	6.91618e+06	6.79633e+06	8.55298e+06	3.9587e+06	6.10569e+06	6.5998e+06	6.96116e+06	1.37399e+07	5.92171e+06	6.41123e+06	6.01268e+06	9.89191e+06
gamma-Glutamylcysteine	1.87295e+07	1.40282e+07	2.16388e+07	1.11987e+07	2.16455e+07	1.88797e+07	1.12507e+06	2.70979e+06	422515	1.20251e+06	390062	631286
D-Galactosamine	2.2857e+06	2.66012e+07	1.01882e+07	6.47299e+06	1.99598e+07	1.11533e+07	4.94626e+06	3.38546e+06	7.78792e+06	3.49868e+06	3.5202e+06	949494
D-Glucosamine 6-phosphate	2.29988e+07	2.9349e+07	2.03616e+07	1.69352e+07	3.33815e+07	5.56104e+06	626020	871563	915535	503991	339215	472176
Quinoline-4-carboxylic acid	1.31304e+07	2.16625e+07	2.93174e+07	6.22056e+06	1.20438e+07	4.59682e+06	708823	863041	562261	2.3081e+06	648964	953244
10-Hydroxydecanoic acid	1.09229e+07	1.18926e+07	1.26987e+07	1.1223e+07	1.45882e+07	1.3722e+07	1.18749e+06	2.44625e+06	1.08474e+06	2.14205e+06	1.65453e+06	1.30065e+06
Mestranol	1.58266e+07	5.7629e+06	5.08121e+06	5.25983e+06	8.88647e+06	3.61395e+06	2.06226e+06	4.28249e+06	1.97645e+06	9.96168e+06	2.33791e+06	2.0612e+06
Estradiol Benzoate	194807	308311	228800	192216	250232	206796	262759	236674	5.57371e+06	201873	3.32959e+06	184812
Isophorone	1.17685e+07	1.32352e+07	1.30914e+07	4.87947e+06	1.24075e+07	4.66901e+06	2.19505e+06	2.57535e+06	4.48116e+06	7.03691e+06	4.55113e+06	2.49658e+06
Sucrose	6.24727e+06	1.91678e+07	4.55173e+06	3.35105e+06	1.83394e+07	2.66202e+06	807004	236667	1.04671e+06	1.41539e+06	4.54564e+06	249436
Dulcitol	4.1423e+06	9.61029e+06	4.35804e+06	2.39227e+06	7.74621e+06	4.36451e+06	1.42063e+06	1.68798e+06	2.89655e+06	5.84506e+06	1.3406e+06	1.53226e+06
NAD+	332706	417002	360265	228628	390484	1.46744e+06	266826	320198	1.50707e+06	171162	2.60963e+06	158427
Esculin	2.24905e+06	2.19839e+06	1.44434e+06	2.30221e+06	4.66932e+06	5.52682e+06	190078	443371	302736	3.6232e+06	567523	584215
Cannabidiolic acid	4.91945e+06	1.63227e+07	8.70924e+06	1.13099e+06	3.84788e+06	1.138e+06	942905	578424	1.61022e+06	739126	1.80533e+06	646664
Riboflavin-5-phosphate	1.21733e+06	1.39181e+06	943866	1.38918e+06	905593	278060	132004	96785.1	171931	1.13597e+06	95806.6	94827.3
Xylitol	2.75483e+06	4.70391e+06	4.3922e+06	3.91061e+06	5.26949e+06	3.10643e+06	422660	508448	371452	948989	645862	509386
Purine	2.48527e+06	1.22916e+07	2.86476e+06	1.15097e+06	2.83177e+06	1.06019e+06	276611	162256	143890	732846	135025	183103
Deoxyguanosine	334029	902028	291397	686787	737605	615007	974710	1.50909e+06	1.30307e+06	396676	314783	414140
Nonadecanoic acid	1.93699e+06	3.2269e+06	3.12011e+06	1.26381e+06	2.35872e+06	345656	308947	313270	376760	440427	429126	198760
Biopterin	1.80852e+06	2.65875e+06	2.24035e+06	1.59917e+06	1.64423e+06	986871	70042.5	69746.7	153006	228135	297708	75186.4
cAMP	326861	609643	563297	153332	281236	149876	71620.4	119840	94733	365984	210174	108639
Dithranol	1.5377e+06	711744	1.23104e+06	1.4617e+06	2.06661e+06	519671	529292	78951	284697	474410	66904.8	40146.1
5-Hydroxytryptophan	5.53637e+06	5.26682e+06	5.75438e+06	5.4113e+06	6.54886e+06	4.64017e+06	3.55107e+06	1.48048e+06	6.27823e+06	1.07224e+07	1.62495e+06	445128
Docosahexaenoic Acid	5.0386e+09	8.74175e+09	4.90655e+09	1.53541e+09	5.4225e+09	1.4608e+09	5.58865e+08	5.91852e+08	2.84207e+08	2.27359e+09	5.24931e+08	1.22132e+09
Arachidonic acid	3.65466e+09	5.71442e+09	4.9685e+09	2.99007e+09	4.93554e+09	1.60729e+09	1.23751e+09	1.52172e+09	7.04812e+08	4.73904e+09	1.14741e+09	2.21275e+09
Thymidine	1.3063e+09	1.02262e+09	1.15097e+09	2.61268e+08	1.36261e+09	6.1294e+07	5.56871e+07	7.76759e+07	4.3552e+07	5.17649e+08	7.06935e+07	9.11074e+07
Lithocholic Acid	1.67334e+08	2.10835e+08	1.92044e+08	1.31029e+08	1.02006e+08	1.10215e+08	4.1954e+07	6.03419e+07	2.57961e+07	6.44709e+07	3.13528e+07	4.81219e+07
Porphobilinogen	1.53102e+08	1.4865e+08	1.47874e+08	8.17444e+07	1.98478e+08	5.51911e+07	1.27452e+07	2.78949e+07	8.98764e+06	1.6592e+07	1.10586e+07	7.3372e+06
Adrenic acid	4.31463e+08	8.9266e+08	1.02644e+09	3.57275e+08	8.98843e+08	4.9922e+07	1.22346e+07	1.20626e+08	2.99213e+06	1.73758e+08	9.34561e+06	5.48263e+08
Taurochenodeoxycholic acid	3.9648e+08	7.35567e+08	2.14866e+08	3.34164e+08	1.55794e+08	5.57811e+08	5.53769e+07	9.89536e+07	3.30128e+07	8.49695e+07	7.81244e+07	2.0143e+08
Vitamin B2	2.73949e+06	3.93459e+06	2.558e+06	1.92712e+06	2.51552e+06	1.57543e+06	2.90847e+07	4.52876e+07	3.25446e+06	3.69682e+07	3.54235e+06	1.43934e+08
Azelaic acid	1.48512e+09	2.07256e+09	1.46556e+09	5.03325e+08	1.29252e+09	2.96065e+08	9.37143e+07	7.00644e+07	9.14762e+07	2.70556e+08	1.42092e+08	4.00198e+07
Pentadecanoic acid	4.44144e+06	6.50763e+06	7.72907e+06	1.60393e+06	3.45389e+06	1.91953e+06	2.79343e+06	2.11517e+06	2.25553e+06	876064	2.45187e+06	944274
Ornithine	8.85453e+07	1.82062e+08	1.21542e+08	9.43375e+07	8.89423e+07	2.93598e+07	6.68338e+07	3.04688e+07	2.61946e+07	5.82411e+08	1.47384e+07	2.2874e+07
Citrinin	6.6238e+06	6.99766e+06	6.71863e+06	2.51783e+06	7.1484e+06	2.45588e+06	8.45492e+06	8.56308e+06	9.30186e+06	3.52911e+07	1.19984e+07	9.70061e+06
6-Hydroxymelatonin	7.64739e+07	8.49556e+07	3.37314e+07	4.38512e+07	7.72361e+07	4.28528e+06	1.19364e+07	2.87064e+06	1.32662e+07	7.15404e+07	3.6125e+06	3.16802e+06
Palmitic acid	5.35717e+07	2.79378e+08	5.79178e+07	2.1699e+07	4.95625e+07	7.94663e+06	3.7666e+06	7.40869e+06	2.36374e+06	4.68441e+07	4.08348e+06	1.06567e+07
Ursolic acid	1.58079e+07	2.38754e+07	1.34263e+07	5.47853e+06	1.75639e+07	6.4968e+06	2.01973e+06	1.23281e+07	2.61748e+06	1.43065e+07	7.91766e+06	3.38421e+07
L-Adrenaline	3.38668e+07	6.78336e+07	7.96494e+07	5.03507e+07	9.80981e+07	1.57711e+07	1.19395e+07	1.01891e+07	5.04435e+06	4.21928e+06	4.32017e+06	1.1124e+07
1-Methyluric acid	2.82092e+06	4.37314e+06	6.3737e+06	3.39336e+06	4.03031e+06	2.32563e+06	2.46584e+07	2.06418e+07	2.74434e+07	1.61947e+07	4.92428e+07	1.30454e+07
Methionine	1.2303e+07	1.59224e+07	1.65758e+07	1.64275e+07	1.24267e+07	4.26585e+06	4.43802e+06	2.69278e+06	2.59619e+06	1.50001e+08	2.7813e+06	1.61872e+06
Phenylpyruvic acid	5.43228e+07	1.00122e+08	6.23148e+07	2.62844e+07	5.76811e+07	2.18218e+07	1.19515e+07	1.35e+07	2.17646e+07	2.98787e+08	3.25712e+07	9.00857e+06
D-Gluconic acid	8.14921e+07	1.63514e+08	7.49818e+07	3.26383e+07	8.74455e+07	1.5225e+07	1.23469e+06	2.44751e+06	1.51087e+06	2.61905e+07	954805	949378
L-Fucose	1.00805e+08	1.06363e+08	1.07224e+08	7.27132e+07	1.77866e+08	3.44606e+07	6.37081e+06	4.76887e+06	4.10941e+06	1.27465e+07	2.6059e+06	4.95078e+06
Tyramine	2.16866e+07	2.50851e+07	2.01988e+07	9.10726e+06	1.0498e+07	7.1609e+06	9.52369e+06	3.26703e+07	1.1914e+07	1.08649e+07	2.05605e+07	2.85506e+07
3-Methoxytyramine	2.08486e+07	1.99218e+07	1.97406e+07	9.74054e+06	3.55352e+07	1.09177e+07	2.16528e+06	4.13259e+06	3.04137e+06	3.33274e+06	2.36605e+06	2.67687e+06
Traumatic acid	6.30542e+07	1.03315e+08	6.50851e+07	3.94204e+07	9.02896e+07	3.65947e+07	1.71752e+07	1.79361e+07	2.30791e+07	4.06057e+07	4.37672e+07	1.98685e+07
N-Acetyl-L-histidine	5.18747e+07	7.53001e+07	6.65006e+07	2.9969e+07	3.91535e+07	3.5659e+07	4.08686e+07	2.99415e+07	1.58703e+07	2.02767e+07	3.72577e+07	9.06695e+06
Syringic acid	2.0633e+07	2.18108e+07	2.40988e+07	7.58896e+06	2.19947e+07	7.55833e+06	2.1238e+06	2.5627e+06	1.45964e+06	3.94188e+06	2.69434e+06	2.49389e+06
Sebacic acid	1.80148e+07	2.02035e+07	2.0322e+07	1.3908e+07	1.89397e+07	8.3379e+06	1.28538e+06	2.47146e+06	3.36647e+06	1.90182e+07	2.79829e+06	2.37858e+06
13(S)-HOTrE	1.39885e+09	1.19351e+09	7.70575e+08	3.01322e+08	6.419e+08	5.6542e+08	5.41163e+07	1.24107e+08	2.83127e+07	3.30735e+08	3.29187e+07	5.17487e+07
D-threo-Isocitric acid	1.08234e+07	1.63372e+07	7.16551e+06	3.99547e+06	9.7071e+06	2.68704e+06	802765	917617	717699	3.98075e+06	785158	671805
Inosine	1.00825e+06	640583	996867	533930	826927	425304	216874	120369	94432.5	150278	206025	2.29145e+06
D-Glucosamine	3.15163e+06	1.75011e+07	6.57558e+06	3.0014e+06	1.22223e+07	1.15611e+07	3.52774e+06	2.38173e+06	8.025e+06	4.67717e+06	2.61653e+06	746405
5-Methyl-2'-deoxycytidine	5.58592e+06	1.11035e+07	8.1115e+06	6.61172e+06	1.10383e+07	4.79543e+06	721984	509677	1.47479e+06	3.5277e+06	648838	389704
Bilirubin	407443	2.49212e+06	623552	1.05235e+06	472107	1.50601e+07	937572	6.64558e+06	745806	464810	7.22765e+06	1.36133e+07
albiflorin	1.9937e+06	2.17823e+06	5.172e+06	3.23937e+06	3.23868e+06	1.82557e+06	3.74012e+06	2.5929e+06	8.27146e+06	6.59961e+06	6.19505e+06	2.13454e+06
