# Supplementary material for: Alternation of the gut microbiota in metabolically healthy obesity: An integrated multiomics analysis
Source: Front Cell Infect Microbiol. 2022 Nov 1;12:1012028. doi: 10.3389/fcimb.2022.1012028 (PMC9663839; doi:10.3389/fcimb.2022.1012028)
Supplement: Supplementary file 1 [file DataSheet_1.zip › Table S15.xlsx]

## Sheet: Sheet1
Kegg_ID	Name	log2(FC)	FDR	Trend in MHO
C02678	Dodecanedioic acid	-8.5785	0.0069545	down
C01780	Aldosterone	7.4097	0.0069545	up
C00860	L-Histidinol	-7.3822	0.0069545	down
C13154	Dehydrocholic acid	-7.2643	0.0069545	down
C09126	Genistein	-6.4623	0.0069545	down
C02504	2-Isopropylmalic acid	-6.3986	0.0069545	down
C00418	Mevalonic acid	-6.3824	0.0069545	down
C00378	Thiamine	-6.3299	0.0069545	down
C01494	Ferulic acid	-6.0899	0.0069545	down
C08716	Malvidin	5.9569	0.0069545	up
C01157	trans-4-Hydroxy-L-proline	-5.274	0.0069545	down
C06804	Paracetamol	-5.1972	0.0069545	down
C08983	Soyasaponin I	-5.1945	0.0069545	down
C00559	2'-Deoxyadenosine	-5.1118	0.0069545	down
C00352	D-Glucosamine 6-phosphate	-5.108	0.0069545	down
C16512	Palmitoylethanolamide	-5.0743	0.0069545	down
C10829	Veratramine	-5.0674	0.0069545	down
C01717	Kynurenic acid	-5.0269	0.0069545	down
C05926	Neopterin	-5.0005	0.0069545	down
C00355	L-Dopa	-4.9636	0.0069545	down
C12627	Rhoifolin	4.9291	0.0069545	up
C00526	2-Deoxyuridine	-4.8907	0.0069545	down
C00072	Ascorbic acid	-4.8455	0.0069545	down
C16981	Kaempferitrin	4.7415	0.0069545	up
C02714	N-Acetylputrescine	-4.5142	0.0069545	down
C07576	Psilocybin	-4.512	0.0069545	down
C06425	Arachidic Acid	-4.4255	0.0069545	down
C01598	Melatonin	-4.1337	0.0069545	down
C00255	Riboflavin	4.1031	0.019636	up
C01019	L-Fucose	-4.0756	0.0069545	down
C11864	Gibberellin A4	4.0576	0.0069545	up
C05570	Ergothioneine	-4.0449	0.0069545	down
C00669	gamma-Glutamylcysteine	-4.0333	0.0069545	down
C00198	Gluconolactone	-4.0313	0.0069545	down
C10763	Cytisine	-4.0286	0.0069545	down
C03205	Desoxycortone	-4.0239	0.0069545	down
C00606	L-Cysteinesulfinic acid	-3.8736	0.0069545	down
C01262	Anserine	-3.8687	0.0069545	down
C06414	Quinoline-4-carboxylic acid	-3.8469	0.0069545	down
C01530	Stearic acid	-3.8367	0.0069545	down
C02137	Phenylglyoxylic acid	3.8328	0.0069545	up
C05135	N-Acetylhistamine	-3.8258	0.019636	down
C10208	Daidzein	-3.8117	0.0069545	down
C15587	Purine	-3.7955	0.0069545	down
C06463	D-Threose	-3.7804	0.010965	down
C00509	Naringenin	-3.7802	0.0069545	down
C00164	acetoacetate	-3.7793	0.010965	down
C00257	D-Gluconic acid	-3.7737	0.010965	down
C06044	Tyrosol	-3.6795	0.0069545	down
C00122	Fumaric acid	-3.6437	0.010965	down
C01018	D-Fucose	-3.623	0.0069545	down
C06313	Biopterin	-3.6132	0.0069545	down
C00055	Cytidine-5'-monophosphate	3.5198	0.0069545	up
C07185	Valproic acid	-3.432	0.0069545	down
C01443	Ouabain	-3.4258	0.0069545	down
C00489	Glutaric Acid	-3.4024	0.010965	down
C08278	Octanedioic acid	-3.377	0.0069545	down
C00296	Quinic acid	-3.3369	0.010965	down
C08261	Azelaic acid	-3.3292	0.0069545	down
C08362	Palmitoleic acid	-3.262	0.0069545	down
C10811	Jervine	-3.2578	0.0069545	down
C00388	Histamine	-3.2283	0.0069545	down
C00931	Porphobilinogen	-3.2138	0.0069545	down
C00270	N-Acetylneuraminic acid	-3.2131	0.010965	down
C03137	N-Acetyl-D-tryptophan	-3.2003	0.0069545	down
C00423	trans-Cinnamic acid	-3.1917	0.0069545	down
C00314	Pyridoxine	-3.1866	0.0069545	down
C00147	Adenine	-3.1864	0.0069545	down
C13050	Cyclic ADP-ribose	-3.1858	0.0069545	down
C05793	Stercobilin	3.0594	0.010965	up
C01176	17α-Hydroxyprogesterone	2.9733	0.0069545	up
C16316	13(S)-HOTrE	-2.9695	0.010965	down
C00386	Carnosine	-2.9395	0.0069545	down
C02774	10-Hydroxydecanoic acid	-2.9346	0.0069545	down
C01595	Linoleic Acid	-2.912	0.010965	down
C01586	Hippuric acid	-2.9066	0.0069545	down
C00239	dCMP	-2.9058	0.0069545	down
C16741	L-Hydroxylysine	-2.8997	0.010965	down
C00788	L-Adrenaline	-2.8833	0.0069545	down
C02700	N-Formylkynurenine	-2.8755	0.0069545	down
C05944	D-Panthenol	-2.8702	0.0069545	down
C00847	4-Pyridoxic acid	-2.8701	0.010965	down
C05582	Homovanillic acid	-2.8461	0.0069545	down
C03406	L-Argininosuccinate	-2.8323	0.0069545	down
C00379	Xylitol	-2.8248	0.0069545	down
C00475	Cytidine	-2.7744	0.019636	down
C10833	Syringic acid	-2.7628	0.0069545	down
C02242	7-Methylguanine	2.7501	0.048719	up
C05587	3-Methoxytyramine	-2.7198	0.0069545	down
C00089	Sucrose	-2.7101	0.019636	down
C03592	5-Methyl-2'-deoxycytidine	-2.6996	0.0069545	down
C02821	Hydrocortisone acetate	2.6977	0.048719	up
C16359	1-Methyluric acid	2.6973	0.0069545	up
C00451	D-threo-Isocitric acid	-2.6869	0.010965	down
C11770	Levalbuterol	-2.6724	0.031864	down
C00249	Palmitic acid	-2.6456	0.031864	down
C16358	1-Methylxanthine	2.6063	0.0069545	up
C05552	Biocytin	-2.6001	0.019636	down
C00881	Deoxycytidine	-2.5697	0.0069545	down
C16535	Nonadecanoic acid	-2.5672	0.031864	down
C09066	Cafestol	2.5305	0.010965	up
C03772	5beta-Androstane-3,17-dione	2.523	0.0069545	up
C10784	Cannabidiolic acid	-2.5121	0.048719	down
C00380	Cytosine	-2.5054	0.048719	down
C07474	Pilocarpine	-2.5011	0.0069545	down
C06333	2-Aminobenzenesulfonic acid	-2.4361	0.0069545	down
C07215	o-Toluic Acid	2.4298	0.010965	up
C00187	Cholesterol	2.3838	0.031864	up
C06831	Dithranol	-2.3522	0.010965	down
C11867	Gibberellin A7	2.3172	0.0069545	up
C06429	Docosahexaenoic Acid	-2.313	0.019636	down
C00398	Tryptamine	-2.3063	0.0069545	down
C00805	Salicylic acid	-2.2835	0.010965	down
C00791	Creatinine	-2.2555	0.0069545	down
C00250	Pyridoxal	-2.2533	0.0069545	down
C00523	Androsterone	2.2528	0.0069545	up
C00328	L-Kynurenine	-2.2392	0.0069545	down
C05488	Cortodoxone	2.2172	0.0069545	up
C06981	Estazolam	2.2091	0.031864	up
C05470	Tetrahydrocortisone	2.1748	0.0069545	up
C00360	dAMP	-2.1533	0.031864	down
C02571	O-Acetyl-L-carnitine	-2.1496	0.0069545	down
C05465	Taurochenodeoxycholic acid	-2.1174	0.010965	down
C08316	Erucic acid	2.1084	0.0069545	up
C06428	Eicosapentaenoic acid	-2.0629	0.0069545	down
C17208	Neosaxitoxin	2.0396	0.010965	up
C00077	L-Ornithine	-2.015	0.0069545	down
C01996	Acetylcholine	2.0059	0.010965	up
C08317	12-Hydroxydodecanoic acid	-1.9792	0.010965	down
C02505	2-Phenylacetamide	1.9668	0.010965	up
C08148	Hydroxyprogesterone caproate	1.9214	0.010965	up
C20214	Andrographolide	1.9178	0.048719	up
C01004	Trigonelline	-1.866	0.010965	down
C16995	Methyl palmitate	1.8568	0.010965	up
C00061	Riboflavin-5-phosphate	-1.8264	0.031864	down
C05443	Cholecalciferol	1.8071	0.031864	up
C00954	Indole-3-acetic acid	-1.7909	0.0069545	down
C03990	Lithocholic Acid	-1.7475	0.0069545	down
C12272	N-Oleoyl dopamine	1.7156	0.048719	up
C00156	4-Hydroxybenzoic acid	1.6979	0.0069545	up
C09264	Esculin	-1.6871	0.048719	down
C00346	Phosphoethanolamine	1.6792	0.031864	up
C08277	Sebacic acid	-1.671	0.048719	down
C02528	Chenodeoxycholic Acid	-1.6306	0.019636	down
C14536	Glycitein	-1.5865	0.019636	down
C00315	Spermidine	1.5201	0.048719	up
C00822	dopaquinone	-1.5106	0.010965	down
C05380	Nicotinuric Acid	-1.5038	0.0069545	down
C03626	NG,NG-Dimethyl-L-arginine	-1.483	0.031864	down
C00135	L-Histidine	-1.4601	0.019636	down
C00499	allantoate	-1.4132	0.0069545	down
C14743	Isophorone	-1.3636	0.019636	down
C16765	Citrinin	1.3597	0.0069545	up
C00468	Estrone	-1.3455	0.0069545	down
C16308	Traumatic acid	-1.2921	0.048719	down
C04483	Deoxycholic acid	-1.2815	0.048719	down
C00463	Indole	-1.2707	0.048719	down
C13624	Bisphenol A	1.2613	0.010965	up
C00695	Cholic acid	-1.251	0.0069545	down
C17726	β-Muricholic acid	-1.2071	0.0069545	down
C18787	Fenpropimorph	1.2018	0.031864	up
C00818	D-Glucarate	-1.1378	0.019636	down
C00735	Cortisol	-1.0962	0.0069545	down
C00219	Arachidonic acid	-1.0457	0.048719	down
