# Supplementary material for: Alternation of the gut microbiota in metabolically healthy obesity: An integrated multiomics analysis
Source: Front Cell Infect Microbiol. 2022 Nov 1;12:1012028. doi: 10.3389/fcimb.2022.1012028 (PMC9663839; doi:10.3389/fcimb.2022.1012028)
Supplement: Supplementary file 1 [file DataSheet_1.zip › Table S16.xlsx]

## Sheet: Sheet1
Metabolite Set	Total	Hits	P-Value	FDR
﻿	Phenylalanine metabolism	10	2.1404e-06	8.5614e-05
﻿	Glutathione metabolism	28	2.2924e-06	8.9404e-05
﻿	Thiamine metabolism	7	5.4562e-06	0.00020734
﻿	Arginine biosynthesis	14	5.4644e-06	0.00020734
﻿	Pentose and glucuronate interconversions	18	6.1609e-06	0.00022179
﻿	Alanine, aspartate and glutamate metabolism	28	1.5586e-05	0.00054553
﻿	beta-Alanine metabolism	21	2.7061e-05	0.00092007
﻿	Histidine metabolism	16	4.4404e-05	0.0014653
﻿	Porphyrin and chlorophyll metabolism	30	0.00030723	0.0098315
﻿	Pyrimidine metabolism	39	0.00039012	0.012094
﻿	Amino sugar and nucleotide sugar metabolism	37	0.00064043	0.019213
﻿	Fructose and mannose metabolism	20	0.00067035	0.01944
﻿	Citrate cycle (TCA cycle)	20	0.00068043	0.01944
﻿	Pyruvate metabolism	22	0.00068043	0.01944
﻿	Lysine degradation	25	0.00078301	0.020358
﻿	Tyrosine metabolism	42	0.0012379	0.030947
﻿	Vitamin B6 metabolism	9	0.0012698	0.030947
﻿	Purine metabolism	65	0.0017355	0.039916
﻿	Caffeine metabolism	10	0.0017925	0.039916
﻿	Pentose phosphate pathway	22	0.0021092	0.044292
﻿	Arginine and proline metabolism	38	0.0027347	0.054694
﻿	Biotin metabolism	10	0.0028386	0.054694
﻿	Glycerophospholipid metabolism	36	0.0030975	0.055756
﻿	Cysteine and methionine metabolism	33	0.0072351	0.123
﻿	Taurine and hypotaurine metabolism	8	0.0072351	0.123
﻿	Biosynthesis of unsaturated fatty acids	36	0.010529	0.15793
﻿	Synthesis and degradation of ketone bodies	5	0.010628	0.15793
﻿	Valine, leucine and isoleucine degradation	40	0.010628	0.15793
﻿	Butanoate metabolism	15	0.010628	0.15793
﻿	Linoleic acid metabolism	5	0.018776	0.20654
﻿	Tryptophan metabolism	41	0.023821	0.23821
﻿	Galactose metabolism	27	0.036495	0.32846
﻿	Starch and sucrose metabolism	18	0.036495	0.32846
﻿	Steroid biosynthesis	42	0.082001	0.57401
﻿	Primary bile acid biosynthesis	46	0.082001	0.57401
﻿	Steroid hormone biosynthesis	85	0.087462	0.57401
﻿	Fatty acid biosynthesis	47	0.14459	0.57834
﻿	Fatty acid elongation	39	0.14459	0.57834
﻿	Fatty acid degradation	39	0.14459	0.57834
﻿	Riboflavin metabolism	4	0.57296	0.57834
