# Supplementary material for: Alternation of the gut microbiota in metabolically healthy obesity: An integrated multiomics analysis
Source: Front Cell Infect Microbiol. 2022 Nov 1;12:1012028. doi: 10.3389/fcimb.2022.1012028 (PMC9663839; doi:10.3389/fcimb.2022.1012028)
Supplement: Supplementary file 1 [file DataSheet_1.zip › Table S17.xlsx]

## Sheet: 35 Foldchange>4, FDR<0.05
Kegg_ID	log2(FC)	FDR	LOG10(p)	Name	Formula	Molecular Weight	Trend in MHO	KEGG_pathway	HMDB_ID	Lipidmaps_ID	SuperClass(HMDB)	Class(HMDB)	SubClass(HMDB)	CATEGORY(Lipidmaps)	MAIN_CLASS(Lipidmaps)	SUB_CLASS(Lipidmaps)	Other_name(Kegg_name)
C02678	-8.5785	0.0069545	2.1577	Dodecanedioic acid	C12 H22 O4	230.152	down	-	HMDB0000623	LMFA01170009	Lipids and lipid-like molecules	Fatty Acyls	Fatty acids and conjugates	Fatty Acyls [FA]	Fatty Acids and Conjugates [FA01]	Dicarboxylic acids [FA0117]	Dodecanedioic acid
C00860	-7.3822	0.0069545	2.1577	L-Histidinol	C6 H11 N3 O	141.09	down	map00340 Histidine metabolism;map01100 Metabolic pathways;map01110 Biosynthesis of secondary metabolites;map01230 Biosynthesis of amino acids	HMDB0003431	--	Organic nitrogen compounds	Organonitrogen compounds	Amines	--	--	--	L-Histidinol
C13154	-7.2643	0.0069545	2.1577	Dehydrocholic acid	C24 H34 O5	402.236	down	-	--	LMST04010106	--	--	--	Sterols [ST]	Bile acids and derivatives [ST04]	C24 bile acids, alcohols, and derivatives [ST0401]	Dehydrocholic acid; 3,7,12-Triketo-5beta-cholanoic acid
C09126	-6.4623	0.0069545	2.1577	Genistein	C15 H10 O5	270.053	down	map00943 Isoflavonoid biosynthesis	HMDB0003217	LMPK12050218	Phenylpropanoids and polyketides	Isoflavonoids	Isoflav-2-enes	Polyketides [PK]	Flavonoids [PK12]	Isoflavonoids [PK1205]	Genistein 7-O-beta-D-glucoside; Genistein
C02504	-6.3986	0.0069545	2.1577	2-Isopropylmalic acid	C7 H12 O5	176.068	down	map00290 Valine, leucine and isoleucine biosynthesis;map00620 Pyruvate metabolism;map01100 Metabolic pathways;map01110 Biosynthesis of secondary metabolites;map01210 2-Oxocarboxylic acid metabolism;map01230 Biosynthesis of amino acids	HMDB0000402	--	Lipids and lipid-like molecules	Fatty Acyls	Fatty acids and conjugates	--	--	--	alpha-Isopropylmalate; (2S)-2-Isopropylmalate; (2S)-2-Hydroxy-2-isopropylsuccinic acid; 2-Isopropylmalic acid; 3-Carboxy-3-hydroxy-4-methylpentanoate; 3-Carboxy-3-hydroxyisocaproate
C00418	-6.3824	0.0069545	2.1577	Mevalonic acid	C6 H12 O4	148.075	down	map00900 Terpenoid backbone biosynthesis;map01060 Biosynthesis of plant secondary metabolites;map01062 Biosynthesis of terpenoids and steroids;map01070 Biosynthesis of plant hormones;map01100 Metabolic pathways;map01110 Biosynthesis of secondary metabolites;map01130 Biosynthesis of antibiotics;map04216 Ferroptosis	HMDB0000227	LMFA01050352	Lipids and lipid-like molecules	Fatty Acyls	Fatty acids and conjugates	Fatty Acyls [FA]	Fatty Acids and Conjugates [FA01]	Hydroxy fatty acids [FA0105]	(R)-Mevalonate; Mevalonic acid; 3,5-Dihydroxy-3-methylvaleric acid
C00378	-6.3299	0.0069545	2.1577	Thiamine	C12 H16 N4 O S	132.052	down	map00730 Thiamine metabolism;map01100 Metabolic pathways;map02010 ABC transporters;map04122 Sulfur relay system;map04977 Vitamin digestion and absorption	HMDB0000235	--	Organoheterocyclic compounds	Diazines	Pyrimidines and pyrimidine derivatives	--	--	--	Thiamine; Thiamin; Vitamin B1; Aneurin; Antiberiberi factor
C01494	-6.0899	0.0069545	2.1577	Ferulic acid	C10 H10 O4	194.058	down	map00940 Phenylpropanoid biosynthesis;map01061 Biosynthesis of phenylpropanoids;map01100 Metabolic pathways;map01110 Biosynthesis of secondary metabolites	HMDB0000954	--	Phenylpropanoids and polyketides	Cinnamic acids and derivatives	Hydroxycinnamic acids and derivatives	--	--	--	Ferulate; Ferulic acid; 4-Hydroxy-3-methoxycinnamic acid; 3-Methoxy-4-hydroxy-trans-cinnamate; 4-Hydroxy-3-methoxycinnamate
C01157	-5.274	0.0069545	2.1577	trans-4-Hydroxy-L-proline	C5 H9 N O3	131.058	down	map00330 Arginine and proline metabolism;map01100 Metabolic pathways	HMDB0000725	--	Organic acids and derivatives	Carboxylic acids and derivatives	Amino acids, peptides, and analogues	--	--	--	Hydroxyproline; L-Hydroxyproline; trans-4-Hydroxy-L-proline
C06804	-5.1972	0.0069545	2.1577	Paracetamol	C8 H9 N O2	151.063	down	map04976 Bile secretion	HMDB0001859	--	Benzenoids	Phenols	1-hydroxy-2-unsubstituted benzenoids	--	--	--	Acetaminophen; Paracetamol
C08983	-5.1945	0.0069545	2.1577	Soyasaponin I	C48 H78 O18	942.519	down	-	HMDB0034649	--	Lipids and lipid-like molecules	Prenol lipids	Terpene glycosides	--	--	--	Soyasaponin I
C00559	-5.1118	0.0069545	2.1577	2'-Deoxyadenosine	C10 H13 N5 O3	251.102	down	map00230 Purine metabolism;map01100 Metabolic pathways	HMDB0000101	--	Nucleosides, nucleotides, and analogues	Purine nucleosides	Purine 2'-deoxyribonucleosides	--	--	--	Deoxyadenosine; 2'-Deoxyadenosine
C00352	-5.108	0.0069545	2.1577	D-Glucosamine 6-phosphate	C6 H14 N O8 P	259.046	down	map00250 Alanine, aspartate and glutamate metabolism;map00520 Amino sugar and nucleotide sugar metabolism;map01100 Metabolic pathways;map01130 Biosynthesis of antibiotics;map02060 Phosphotransferase system (PTS);map04931 Insulin resistance	HMDB0001254	--	Organic oxygen compounds	Organooxygen compounds	Carbohydrates and carbohydrate conjugates	--	--	--	D-Glucosamine 6-phosphate; D-Glucosamine phosphate
C16512	-5.0743	0.0069545	2.1577	Palmitoylethanolamide	C18 H37 N O2	299.284	down	-	HMDB0002100	LMFA08040057	Organic acids and derivatives	Carboximidic acids and derivatives	Carboximidic acids	Fatty Acyls [FA]	Fatty amides [FA08]	N-acyl ethanolamides (endocannabinoids) [FA0804]	Palmitoylethanolamide; Palmidrol
C10829	-5.0674	0.0069545	2.1577	Veratramine	C27 H39 N O2	409.294	down	map01066 Biosynthesis of alkaloids derived from terpenoid and polyketide	HMDB0259781	--	Benzenoids	Fluorenes	-	--	--	--	Veratramine
C01717	-5.0269	0.0069545	2.1577	Kynurenic acid	C10 H7 N O3	189.043	down	map00380 Tryptophan metabolism;map01100 Metabolic pathways	HMDB0000715	--	Organoheterocyclic compounds	Quinolines and derivatives	Quinoline carboxylic acids	--	--	--	4-Hydroxy-2-quinolinecarboxylic acid; Kynurenic acid; Kynurenate
C05926	-5.0005	0.0069545	2.1577	Neopterin	C9 H11 N5 O4	253.081	down	map00790 Folate biosynthesis	HMDB0000845	--	Organoheterocyclic compounds	Pteridines and derivatives	Pterins and derivatives	--	--	--	Neopterin; [S-(R*,S*)]-2-amino-6-(1,2,3-trihydroxypropyl)-1H-pteridin-4-one; [S-(R*,S*)]-2-amino-6-(1,2,3-trihydroxypropyl)-1H-pteridine-4-one; [S-(R*,S*)]-2-Amino-6-(1,2,3-trihydroxypropyl)-1H-pteridin-4-on; 6-(D-erythro-1,2,3-Trihydroxypropyl)pterin; 6-D-erythro-Neopterin; D-erythro-Neopterin; D-Neopterin
C00355	-4.9636	0.0069545	2.1577	L-Dopa	C9 H11 N O4	197.069	down	map00350 Tyrosine metabolism;map00950 Isoquinoline alkaloid biosynthesis;map00965 Betalain biosynthesis;map01060 Biosynthesis of plant secondary metabolites;map01063 Biosynthesis of alkaloids derived from shikimate pathway;map01100 Metabolic pathways;map01110 Biosynthesis of secondary metabolites;map04728 Dopaminergic synapse;map04917 Prolactin signaling pathway;map05012 Parkinson's disease;map05…	HMDB0000181	--	Organic acids and derivatives	Carboxylic acids and derivatives	Amino acids, peptides, and analogues	--	--	--	3,4-Dihydroxy-L-phenylalanine; L-Dopa; 3-Hydroxy-L-tyrosine; L-beta-(3,4-Dihydroxyphenyl)alanine; Levodopa; Dihydroxy-L-phenylalanine
C00526	-4.8907	0.0069545	2.1577	2-Deoxyuridine	C9 H12 N2 O5	228.075	down	map00240 Pyrimidine metabolism	HMDB0000012	--	Nucleosides, nucleotides, and analogues	Pyrimidine nucleosides	Pyrimidine 2'-deoxyribonucleosides	--	--	--	Deoxyuridine; 2-Deoxyuridine; 2'-Deoxyuridine
C00072	-4.8455	0.0069545	2.1577	Ascorbic acid	C6 H8 O6	176.032	down	map00053 Ascorbate and aldarate metabolism;map00480 Glutathione metabolism;map01100 Metabolic pathways;map01110 Biosynthesis of secondary metabolites;map01120 Microbial metabolism in diverse environments;map02060 Phosphotransferase system (PTS);map04066 HIF-1 signaling pathway;map04977 Vitamin digestion and absorption	HMDB0000044	--	Organoheterocyclic compounds	Dihydrofurans	Furanones	--	--	--	Ascorbate; Ascorbic acid; L-Ascorbate; L-Ascorbic acid; Vitamin C
C02714	-4.5142	0.0069545	2.1577	N-Acetylputrescine	C6 H14 N2 O	130.111	down	map00330 Arginine and proline metabolism;map01100 Metabolic pathways	HMDB0002064	--	Organic acids and derivatives	Carboximidic acids and derivatives	Carboximidic acids	--	--	--	N-Acetylputrescine
C07576	-4.512	0.0069545	2.1577	Psilocybin	C12 H17 N2 O4 P	284.09	down	map01063 Biosynthesis of alkaloids derived from shikimate pathway	--	--	--	--	--	--	--	--	Psilocybin; Psilocybine
C06425	-4.4255	0.0069545	2.1577	Arachidic Acid	C20 H40 O2	329.329	down	map01040 Biosynthesis of unsaturated fatty acids	HMDB0002212	LMFA01010020	Lipids and lipid-like molecules	Fatty Acyls	Fatty acids and conjugates	Fatty Acyls [FA]	Fatty Acids and Conjugates [FA01]	Straight chain fatty acids [FA0101]	Icosanoic acid; Eicosanoic acid; Arachidic acid
C01598	-4.1337	0.0069545	2.1577	Melatonin	C13 H16 N2 O2	232.121	down	map00380 Tryptophan metabolism;map01100 Metabolic pathways;map04080 Neuroactive ligand-receptor interaction;map04713 Circadian entrainment	HMDB0001389	--	Organoheterocyclic compounds	Indoles and derivatives	Indoles	--	--	--	Melatonin; N-Acetyl-5-methoxytryptamine
C01019	-4.0756	0.0069545	2.1577	L-Fucose	C6 H12 O5	164.068	down	map00051 Fructose and mannose metabolism;map00520 Amino sugar and nucleotide sugar metabolism;map01100 Metabolic pathways;map01120 Microbial metabolism in diverse environments;map02020 Two-component system;map02024 Quorum sensing	HMDB0000174	--	Organic oxygen compounds	Organooxygen compounds	Carbohydrates and carbohydrate conjugates	--	--	--	6-Deoxy-L-galactose; L-Fucose
C05570	-4.0449	0.0069545	2.1577	Ergothioneine	C9 H15 N3 O2 S	229.089	down	map00340 Histidine metabolism	HMDB0003045	--	Organic acids and derivatives	Carboxylic acids and derivatives	Amino acids, peptides, and analogues	--	--	--	Ergothioneine
C00669	-4.0333	0.0069545	2.1577	gamma-Glutamylcysteine	C8 H14 N2 O5 S	250.063	down	map00480 Glutathione metabolism;map01100 Metabolic pathways;map04216 Ferroptosis	HMDB0001049	--	Organic acids and derivatives	Carboxylic acids and derivatives	Amino acids, peptides, and analogues	--	--	--	gamma-L-Glutamyl-L-cysteine; L-gamma-Glutamylcysteine; 5-L-Glutamyl-L-cysteine; gamma-Glutamylcysteine
C00198	-4.0313	0.0069545	2.1577	Gluconolactone	C6 H10 O6	178.048	down	map00030 Pentose phosphate pathway;map01100 Metabolic pathways;map01110 Biosynthesis of secondary metabolites;map01120 Microbial metabolism in diverse environments;map01130 Biosynthesis of antibiotics;map01200 Carbon metabolism	HMDB0000150	--	Organic oxygen compounds	Organooxygen compounds	Carbohydrates and carbohydrate conjugates	--	--	--	D-Glucono-1,5-lactone; Gluconic lactone; Gluconic acid lactone; 1,5-Gluconolactone; delta-Gluconolactone; D-Gluconolactone; Gluconolactone
C10763	-4.0286	0.0069545	2.1577	Cytisine	C11 H14 N2 O	190.111	down	map00960 Tropane, piperidine and pyridine alkaloid biosynthesis;map01064 Biosynthesis of alkaloids derived from ornithine, lysine and nicotinic acid;map01110 Biosynthesis of secondary metabolites	--	--	--	--	--	--	--	--	Cytisine
C03205	-4.0239	0.0069545	2.1577	Desoxycortone	C21 H30 O3	330.217	down	map00140 Steroid hormone biosynthesis;map01100 Metabolic pathways;map04925 Aldosterone synthesis and secretion	HMDB0000016	--	Lipids and lipid-like molecules	Steroids and steroid derivatives	Hydroxysteroids	--	--	--	11-Deoxycorticosterone; Deoxycorticosterone; Cortexone; 21-Hydroxy-4-pregnene-3,20-dione; Desoxycortone; DOC
C01780	7.4097	0.0069545	2.1577	Aldosterone	C21 H28 O5	360.197	up	map00140 Steroid hormone biosynthesis;map01100 Metabolic pathways;map04925 Aldosterone synthesis and secretion;map04960 Aldosterone-regulated sodium reabsorption;map07225 Glucocorticoid and mineralocorticoid receptor agonists/antagonists	HMDB0000037	LMST02030026	Lipids and lipid-like molecules	Steroids and steroid derivatives	Hydroxysteroids	Sterols [ST]	Steroids [ST02]	C21 steroids (gluco/mineralocorticoids, progestogins) and derivatives [ST0203]	Aldosterone; 11beta,21-Dihydroxy-3,20-dioxo-4-pregnen-18-al
C08716	5.9569	0.0069545	2.1577	Malvidin	C17 H14 O7	330.074	up	-	--	LMPK12010004	--	--	--	Polyketides [PK]	Flavonoids [PK12]	Anthocyanidins [PK1201]	Malvidin; Malvidin chloride
C12627	4.9291	0.0069545	2.1577	Rhoifolin	C27 H30 O14	289.077	up	map00944 Flavone and flavonol biosynthesis	HMDB0038848	--	Phenylpropanoids and polyketides	Flavonoids	Flavonoid glycosides	--	--	--	Apigenin 7-O-neohesperidoside; Rhoifolin; Rhoifoloside
C16981	4.7415	0.0069545	2.1577	Kaempferitrin	C27 H30 O14	578.155	up	-	HMDB0037438	LMPK12111865	Phenylpropanoids and polyketides	Flavonoids	Flavonoid glycosides	Polyketides [PK]	Flavonoids [PK12]	Flavones and Flavonols [PK1211]	Kaempferitrin; Kaempferol-dirhamnoside; Lespenefril
C11864	4.0576	0.0069545	2.1577	Gibberellin A4	C19 H24 O5	332.166	up	map00904 Diterpenoid biosynthesis;map01110 Biosynthesis of secondary metabolites;map04075 Plant hormone signal transduction	HMDB0303447	LMPR0104170021	Lipids and lipid-like molecules	Prenol lipids	Diterpenoids	Prenol Lipids [PR]	Isoprenoids [PR01]	C20 isoprenoids (diterpenes) [PR0104]	Gibberellin A4
