# Supplementary material for: Alternation of the gut microbiota in metabolically healthy obesity: An integrated multiomics analysis
Source: Front Cell Infect Microbiol. 2022 Nov 1;12:1012028. doi: 10.3389/fcimb.2022.1012028 (PMC9663839; doi:10.3389/fcimb.2022.1012028)
Supplement: Supplementary file 1 [file DataSheet_1.zip › Table S18_R1.xlsx]

## Sheet: gene_corres
Content	Microbial Species	Targted Metabolites	Spearman	p-value	FDR	Trend in MHO
microbial species	uncultured_bacterium_BAC25G1	Dodecanedioic_acid	0.79021	1.5894e-09	4.5315e-08	depleted
	Podoviridae_sp.	Dodecanedioic_acid	0.713287	6.62649e-08	4.199e-07	depleted
	Lactococcus_lactis	Dodecanedioic_acid	-0.797203	3.17936e-08	2.85e-07	enriched
	Phocaeicola_coprophilus	Dodecanedioic_acid	0.755245	2.59882e-08	2.78782e-07	depleted
	Muribaculum_gordoncarteri	Dodecanedioic_acid	0.755245	1.29938e-07	7.41e-07	depleted
	uncultured_murine_large_bowel_bacterium_BAC_54B	Dodecanedioic_acid	0.671329	1.1689e-06	4.16813e-06	depleted
	Coprococcus_catus	Dodecanedioic_acid	-0.86014	3.13249e-07	1.38115e-06	enriched
	Duncaniella_sp._B8	Dodecanedioic_acid	0.629371	1.16321e-06	4.16813e-06	depleted
	Burkholderiales_bacterium_YL45	Dodecanedioic_acid	0.906956	2.44539e-10	1.3965e-08	depleted
	uncultured_Duncaniella_sp.	Dodecanedioic_acid	0.757663	3.85712e-09	8.569e-08	depleted
	Lactococcus_cremoris	Dodecanedioic_acid	-0.74389	1.93626e-07	9.61565e-07	enriched
	Duncaniella_dubosii	Dodecanedioic_acid	0.699301	3.02608e-06	8.03302e-06	depleted
	uncultured_bacterium	Dodecanedioic_acid	0.734266	1.35783e-06	4.42971e-06	depleted
	uncultured_Rikenella_sp.	Dodecanedioic_acid	0.772592	9.18415e-09	1.27933e-07	depleted
	Lactococcus_phage_TP901_1	Dodecanedioic_acid	-0.81738	1.00612e-08	1.27933e-07	enriched
	Muribaculum_intestinale	Dodecanedioic_acid	0.734266	3.85816e-06	1.00009e-05	depleted
	CrAss_like_virus_sp.	Dodecanedioic_acid	0.704029	2.24868e-05	4.34746e-05	depleted
	Anaerobutyricum_hallii	Dodecanedioic_acid	-0.755245	1.02987e-05	2.3484e-05	enriched
	uncultured_Akkermansia_sp._SMG25	Dodecanedioic_acid	0.757663	4.50846e-09	8.569e-08	depleted
	Phocaeicola_salanitronis	Dodecanedioic_acid	0.818182	9.4001e-06	2.18694e-05	depleted
	Streptococcus_thermophilus	Dodecanedioic_acid	-0.81738	6.27596e-08	4.199e-07	enriched
	Sodaliphilus_pleomorphus	Dodecanedioic_acid	0.685315	1.35889e-05	2.76857e-05	depleted
	uncultured_Firmicutes_bacterium	Dodecanedioic_acid	-0.755245	3.93803e-05	7.24452e-05	enriched
	Enterococcus_durans	Dodecanedioic_acid	-0.757663	0.000644752	0.000844847	enriched
	Romboutsia_ilealis	Dodecanedioic_acid	-0.768805	1.83197e-06	5.2155e-06	enriched
	Barnesiella_viscericola	Dodecanedioic_acid	0.65035	0.000103292	0.000165849	depleted
	uncultured_Muribaculaceae_bacterium	Dodecanedioic_acid	0.787522	9.99803e-09	1.27933e-07	depleted
	uncultured_Eubacteriales_bacterium	Dodecanedioic_acid	-0.846154	3.06452e-05	5.71869e-05	enriched
	Faecalitalea_cylindroides	Dodecanedioic_acid	-0.788092	7.05989e-05	0.000116643	enriched
	Bacteroides_cellulosilyticus	Dodecanedioic_acid	0.699301	7.03168e-05	0.000116643	depleted
	Parabacteroides_merdae	Dodecanedioic_acid	0.657343	4.80888e-05	8.67469e-05	depleted
	Lactococcus_raffinolactis	Dodecanedioic_acid	-0.824845	1.44441e-07	7.81714e-07	enriched
	uncultured_Burkholderiales_bacterium	Dodecanedioic_acid	0.787522	8.03503e-07	3.39467e-06	depleted
	Parabacteroides_johnsonii	Dodecanedioic_acid	0.671329	6.78893e-05	0.000115531	depleted
	[Clostridium]_cocleatum	Dodecanedioic_acid	-0.772002	0.000972786	0.0012322	enriched
	Ruminococcus_sp._SR1/5	Dodecanedioic_acid	-0.894388	0.000422016	0.000593948	enriched
	Erysipelatoclostridium_ramosum	Dodecanedioic_acid	-0.741259	0.000320713	0.00046555	enriched
	uncultured_Erysipelatoclostridium_sp.	Dodecanedioic_acid	-0.725045	0.00216185	0.00246451	enriched
	Enterococcus_faecium	Dodecanedioic_acid	-0.818182	0.000221928	0.000345029	enriched
	Flintibacter_sp._KGMB00164	Dodecanedioic_acid	-0.846154	0.000223966	0.000345029	enriched
	Bacteroides_thetaiotaomicron	Dodecanedioic_acid	0.734266	0.000265105	0.000398596	depleted
	uncultured_Erysipelotrichaceae_bacterium	Dodecanedioic_acid	0.869633	1.0825e-06	4.16813e-06	depleted
	Enterococcus_italicus	Dodecanedioic_acid	-0.787522	5.49466e-06	1.36057e-05	enriched
	Parabacteroides_distasonis	Dodecanedioic_acid	0.629371	0.000322618	0.00046555	depleted
	Streptococcus_dysgalactiae	Dodecanedioic_acid	-0.812127	1.5202e-06	4.68324e-06	enriched
	Odoribacter_splanchnicus	Dodecanedioic_acid	0.881119	9.17165e-05	0.00014934	depleted
	Bacteroides_fragilis	Dodecanedioic_acid	0.783217	3.00259e-05	5.7e-05	depleted
	uncultured_Muribaculum_sp.	Dodecanedioic_acid	0.685315	0.000493704	0.000670027	depleted
	Blautia_pseudococcoides	Dodecanedioic_acid	-0.699301	0.00114053	0.00137782	enriched
	Helicobacter_ganmani	Dodecanedioic_acid	0.824845	1.08876e-05	2.38962e-05	depleted
	uncultured_bacterium_BAC10G6	Dodecanedioic_acid	0.643357	0.000851421	0.00109058	depleted
	Bacteroides_zhangwenhongi	Dodecanedioic_acid	0.804196	0.000305756	0.000452678	depleted
	Desulfovibrio_fairfieldensis	Dodecanedioic_acid	-0.79021	0.000538369	0.000713652	enriched
	Desulfovibrio_sp._G11	Dodecanedioic_acid	-0.832168	0.0103511	0.0108259	enriched
	Alistipes_communis	Dodecanedioic_acid	0.671329	0.000397733	0.00056677	depleted
	Candidatus_Arthromitus_sp._SFB_mouse_NL	Dodecanedioic_acid	0.631638	0.0036694	0.00402222	depleted
	Duncaniella_sp._C9	Dodecanedioic_acid	0.833881	8.50256e-06	2.01875e-05	depleted
	Lactococcus_garvieae	Dodecanedioic_acid	-0.734266	0.00132861	0.00157773	enriched
	Desulfovibrio_piger	Dodecanedioic_acid	-0.762238	0.000825475	0.00106937	enriched
	Atopobiaceae_bacterium_P1	Dodecanedioic_acid	-0.769231	0.0010525	0.00131764	enriched
	uncultured_Clostridium_sp.	Dodecanedioic_acid	0.591945	0.00566424	0.0060348	depleted
	Siphoviridae_sp._ctOCb13	Dodecanedioic_acid	0.85114	0.00048574	0.000667161	depleted
	uncultured_Alistipes_sp.	Dodecanedioic_acid	0.769231	0.000520828	0.000698522	depleted
	Bacteroides_caecimuris	Dodecanedioic_acid	0.727273	0.00106336	0.00131764	depleted
	Bifidobacterium_breve	Dodecanedioic_acid	-0.664336	0.0034204	0.00378568	enriched
	Bacteroides_luhongzhouii	Dodecanedioic_acid	0.727273	0.00183052	0.00212938	depleted
	Bacteroides_xylanisolvens	Dodecanedioic_acid	0.706294	0.00138254	0.00162484	depleted
	Helicobacter_cinaedi	Dodecanedioic_acid	-0.818182	0.00303853	0.00342963	enriched
	Olsenella_sp._GAM18	Dodecanedioic_acid	-0.726094	0.000450279	0.000625998	enriched
	Helicobacter_typhlonius	Dodecanedioic_acid	-0.797203	0.00374899	0.00407033	enriched
	Lachnospiraceae_bacterium	Dodecanedioic_acid	-0.811189	0.00195959	0.0022565	enriched
	Streptococcus_danieliae	Dodecanedioic_acid	-0.640671	0.00108411	0.00132891	enriched
	Streptococcus_pyogenes	Dodecanedioic_acid	0.634945	0.00828016	0.00874017	depleted
	Alistipes_onderdonkii	Dodecanedioic_acid	0.615385	0.00455249	0.00489608	depleted
	Faecalibaculum_rodentium	Dodecanedioic_acid	-0.72028	0.012697	0.0130402	enriched
	uncultured_Turicibacter_sp.	Dodecanedioic_acid	0.725114	0.00114818	0.00137782	depleted
	Ligilactobacillus_murinus	Dodecanedioic_acid	0.755245	0.0115485	0.0119685	depleted
	Ligilactobacillus_animalis	Dodecanedioic_acid	0.678322	0.0131248	0.0133592	depleted
	Bifidobacterium_pseudolongum	Dodecanedioic_acid	0.608392	0.0248402	0.0248402	depleted
Metabolites	Dodecanedioic_acid	Dodecanedioic_acid	1	4.25061e-78	4.845e-76	down
	Aldosterone	Dodecanedioic_acid	-0.902098	1.19748e-05	2.48727e-05	up
	L-Histidinol	Dodecanedioic_acid	0.839161	3.25074e-08	2.85e-07	down
	Dehydrocholic_acid	Dodecanedioic_acid	0.706294	8.49137e-06	2.01875e-05	down
	Genistein	Dodecanedioic_acid	0.881119	1.13074e-05	2.43057e-05	down
	2-Isopropylmalic_acid	Dodecanedioic_acid	0.79021	1.08177e-05	2.38962e-05	down
	Mevalonic_acid	Dodecanedioic_acid	0.951049	6.0039e-08	4.199e-07	down
	Thiamine	Dodecanedioic_acid	0.846154	1.03025e-09	3.914e-08	down
	Ferulic_acid	Dodecanedioic_acid	0.86014	1.38642e-05	2.78e-05	down
	Malvidin	Dodecanedioic_acid	-0.818182	1.16511e-05	2.47e-05	up
	trans-4-Hydroxy-L-proline	Dodecanedioic_acid	0.734266	1.39962e-06	4.43333e-06	down
	Paracetamol	Dodecanedioic_acid	0.909091	2.68799e-08	2.78782e-07	down
	Soyasaponin_I	Dodecanedioic_acid	0.958042	1.34222e-06	4.42971e-06	down
	2'-Deoxyadenosine	Dodecanedioic_acid	0.769231	0.000265731	0.000398596	down
	D-Glucosamine_6-phosphate	Dodecanedioic_acid	0.811189	3.15158e-07	1.38115e-06	down
	Palmitoylethanolamide	Dodecanedioic_acid	0.895105	5.14972e-05	9.03231e-05	down
	Veratramine	Dodecanedioic_acid	0.776224	1.66178e-07	8.60182e-07	down
	Kynurenic_acid	Dodecanedioic_acid	0.727273	4.2174e-06	1.06907e-05	down
	Neopterin	Dodecanedioic_acid	0.629371	8.52749e-08	5.118e-07	down
	L-Dopa	Dodecanedioic_acid	0.727273	0.00321242	0.00359036	down
	Rhoifolin	Dodecanedioic_acid	-0.685315	2.18729e-07	1.04025e-06	up
	2-Deoxyuridine	Dodecanedioic_acid	0.657343	2.81724e-06	7.65429e-06	down
	Ascorbic_acid	Dodecanedioic_acid	0.783217	6.49184e-05	0.0001121	down
	Kaempferitrin	Dodecanedioic_acid	-0.58042	5.56298e-08	4.199e-07	up
	N-Acetylputrescine	Dodecanedioic_acid	0.58042	0.00019718	0.000312202	down
	Psilocybin	Dodecanedioic_acid	0.853147	2.29011e-06	6.36732e-06	down
	Arachidic_Acid	Dodecanedioic_acid	0.72028	1.69765e-06	4.96923e-06	down
	Melatonin	Dodecanedioic_acid	0.762238	4.86732e-05	8.67469e-05	down
	L-Fucose	Dodecanedioic_acid	0.867133	1.09958e-06	4.16813e-06	down
	Gibberellin_A4	Dodecanedioic_acid	-0.587413	0.0145295	0.0146581	up
	Ergothioneine	Dodecanedioic_acid	0.601399	1.63961e-06	4.92e-06	down
	gamma-Glutamylcysteine	Dodecanedioic_acid	0.839161	1.00458e-06	4.07143e-06	down
	Gluconolactone	Dodecanedioic_acid	0.846154	1.47657e-05	2.90897e-05	down
	Cytisine	Dodecanedioic_acid	0.846154	1.2808e-06	4.42182e-06	down
	Desoxycortone	Dodecanedioic_acid	0.916084	4.17269e-08	3.39557e-07	down

## Sheet: Sheet1
#TAXONOMY	Species	Phylum	Trend
NCBI1329523	uncultured_bacterium_BAC25G1	unassigned	depleted
NCBI2202567	Podoviridae_sp.	Uroviricota	depleted
NCBI1358	Lactococcus_lactis	Firmicutes	enriched
NCBI387090	Phocaeicola_coprophilus	Bacteroidetes	depleted
NCBI2530390	Muribaculum_gordoncarteri	Bacteroidetes	depleted
NCBI314101	uncultured_murine_large_bowel_bacterium_BAC_54B	unassigned	depleted
NCBI116085	Coprococcus_catus	Firmicutes	enriched
NCBI2576606	Duncaniella_sp._B8	Bacteroidetes	depleted
NCBI1834205	Burkholderiales_bacterium_YL45	Proteobacteria	depleted
NCBI2768039	uncultured_Duncaniella_sp.	Bacteroidetes	depleted
NCBI1359	Lactococcus_cremoris	Firmicutes	enriched
NCBI2518971	Duncaniella_dubosii	Bacteroidetes	depleted
NCBI77133	uncultured_bacterium	unassigned	depleted
NCBI368003	uncultured_Rikenella_sp.	Bacteroidetes	depleted
NCBI35345	Lactococcus_phage_TP901_1	Uroviricota	enriched
NCBI1796646	Muribaculum_intestinale	Bacteroidetes	depleted
NCBI2831617	CrAss_like_virus_sp.	Uroviricota	depleted
NCBI39488	Anaerobutyricum_hallii	Firmicutes	enriched
NCBI1131822	uncultured_Akkermansia_sp._SMG25	Verrucomicrobia	depleted
NCBI376805	Phocaeicola_salanitronis	Bacteroidetes	depleted
NCBI1308	Streptococcus_thermophilus	Firmicutes	enriched
NCBI2606626	Sodaliphilus_pleomorphus	Bacteroidetes	depleted
NCBI344338	uncultured_Firmicutes_bacterium	Firmicutes	enriched
NCBI53345	Enterococcus_durans	Firmicutes	enriched
NCBI1115758	Romboutsia_ilealis	Firmicutes	enriched
NCBI397865	Barnesiella_viscericola	Bacteroidetes	depleted
NCBI2301481	uncultured_Muribaculaceae_bacterium	Bacteroidetes	depleted
NCBI172733	uncultured_Eubacteriales_bacterium	Firmicutes	enriched
NCBI39483	Faecalitalea_cylindroides	Firmicutes	enriched
NCBI246787	Bacteroides_cellulosilyticus	Bacteroidetes	depleted
NCBI46503	Parabacteroides_merdae	Bacteroidetes	depleted
NCBI1366	Lactococcus_raffinolactis	Firmicutes	enriched
NCBI208544	uncultured_Burkholderiales_bacterium	Proteobacteria	depleted
NCBI387661	Parabacteroides_johnsonii	Bacteroidetes	depleted
NCBI69824	[Clostridium]_cocleatum	Firmicutes	enriched
NCBI657323	Ruminococcus_sp._SR1/5	Firmicutes	enriched
NCBI1547	Erysipelatoclostridium_ramosum	Firmicutes	enriched
NCBI1871335	uncultured_Erysipelatoclostridium_sp.	Firmicutes	enriched
NCBI1352	Enterococcus_faecium	Firmicutes	enriched
NCBI2610895	Flintibacter_sp._KGMB00164	Firmicutes	enriched
NCBI818	Bacteroides_thetaiotaomicron	Bacteroidetes	depleted
NCBI331630	uncultured_Erysipelotrichaceae_bacterium	Firmicutes	depleted
NCBI246144	Enterococcus_italicus	Firmicutes	enriched
NCBI823	Parabacteroides_distasonis	Bacteroidetes	depleted
NCBI1334	Streptococcus_dysgalactiae	Firmicutes	enriched
NCBI28118	Odoribacter_splanchnicus	Bacteroidetes	depleted
NCBI817	Bacteroides_fragilis	Bacteroidetes	depleted
NCBI1918613	uncultured_Muribaculum_sp.	Bacteroidetes	depleted
NCBI1796616	Blautia_pseudococcoides	Firmicutes	enriched
NCBI60246	Helicobacter_ganmani	Proteobacteria	depleted
NCBI1329522	uncultured_bacterium_BAC10G6	unassigned	depleted
NCBI2650157	Bacteroides_zhangwenhongi	Bacteroidetes	depleted
NCBI44742	Desulfovibrio_fairfieldensis	Proteobacteria	enriched
NCBI631220	Desulfovibrio_sp._G11	Proteobacteria	enriched
NCBI2585118	Alistipes_communis	Bacteroidetes	depleted
NCBI1508644	Candidatus_Arthromitus_sp._SFB_mouse_NL	Firmicutes	depleted
NCBI2530392	Duncaniella_sp._C9	Bacteroidetes	depleted
NCBI1363	Lactococcus_garvieae	Firmicutes	enriched
NCBI901	Desulfovibrio_piger	Proteobacteria	enriched
NCBI2830668	Atopobiaceae_bacterium_P1	Actinobacteria	enriched
NCBI59620	uncultured_Clostridium_sp.	Firmicutes	depleted
NCBI2825477	Siphoviridae_sp._ctOCb13	Uroviricota	depleted
NCBI538949	uncultured_Alistipes_sp.	Bacteroidetes	depleted
NCBI1796613	Bacteroides_caecimuris	Bacteroidetes	depleted
NCBI1685	Bifidobacterium_breve	Actinobacteria	enriched
NCBI2650158	Bacteroides_luhongzhouii	Bacteroidetes	depleted
NCBI371601	Bacteroides_xylanisolvens	Bacteroidetes	depleted
NCBI213	Helicobacter_cinaedi	Proteobacteria	enriched
NCBI2109685	Olsenella_sp._GAM18	Actinobacteria	enriched
NCBI76936	Helicobacter_typhlonius	Proteobacteria	enriched
NCBI1898203	Lachnospiraceae_bacterium	Firmicutes	enriched
NCBI747656	Streptococcus_danieliae	Firmicutes	enriched
NCBI1314	Streptococcus_pyogenes	Firmicutes	depleted
NCBI328813	Alistipes_onderdonkii	Bacteroidetes	depleted
NCBI1702221	Faecalibaculum_rodentium	Firmicutes	enriched
NCBI297316	uncultured_Turicibacter_sp.	Firmicutes	depleted
NCBI1622	Ligilactobacillus_murinus	Firmicutes	depleted
NCBI1605	Ligilactobacillus_animalis	Firmicutes	depleted
NCBI1694	Bifidobacterium_pseudolongum	Actinobacteria	depleted
