# Supplementary material for: Alternation of the gut microbiota in metabolically healthy obesity: An integrated multiomics analysis
Source: Front Cell Infect Microbiol. 2022 Nov 1;12:1012028. doi: 10.3389/fcimb.2022.1012028 (PMC9663839; doi:10.3389/fcimb.2022.1012028)
Supplement: Supplementary file 1 [file DataSheet_1.zip › Table S2.xlsx]

## Sheet: Sheet1
Sample ID	Project ID	Group	Paired number	Sex	Age	BMI	Country
ERR209071	PRJEB1220	Control	1	Female	59	22.4	Denmark
ERR209319	PRJEB1220	MHO	1	Female	59	30	Denmark
ERR209072	PRJEB1220	Control	2	Female	59	22.4	Denmark
ERR209318	PRJEB1220	MHO	2	Female	59	30	Denmark
ERR209082	PRJEB1220	Control	3	Female	59	22.3	Denmark
ERR209473	PRJEB1220	MHO	3	Female	59	36.1	Denmark
ERR209124	PRJEB1220	Control	4	Female	44	22.7	Denmark
ERR209336	PRJEB1220	MHO	4	Female	44	30.1	Denmark
ERR209146	PRJEB1220	Control	5	Female	67	20.9	Denmark
ERR209283	PRJEB1220	MHO	5	Female	64	40.2	Denmark
ERR209148	PRJEB1220	Control	6	Male	59	23.2	Denmark
ERR209482	PRJEB1220	MHO	6	Male	60	32.7	Denmark
ERR209154	PRJEB1220	Control	7	Male	64	24.5	Denmark
ERR209275	PRJEB1220	MHO	7	Male	64	38.7	Denmark
ERR209163	PRJEB1220	Control	8	Female	54	19.4	Denmark
ERR210318	PRJEB1220	MHO	8	Female	53	42	Denmark
ERR209160	PRJEB1220	MHO	9	Female	69	30.4	Denmark
ERR209169	PRJEB1220	Control	9	Female	69	23.2	Denmark
ERR209174	PRJEB1220	Control	10	Male	49	20.3	Denmark
ERR209258	PRJEB1220	MHO	10	Male	50	35.5	Denmark
ERR209186	PRJEB1220	Control	11	Male	64	23.5	Denmark
ERR209274	PRJEB1220	MHO	11	Male	64	38.7	Denmark
ERR209187	PRJEB1220	Control	12	Male	64	23.5	Denmark
ERR209217	PRJEB1220	MHO	12	Male	64	30.6	Denmark
ERR209194	PRJEB1220	Control	13	Female	54	23.2	Denmark
ERR209287	PRJEB1220	MHO	13	Female	53	34.7	Denmark
ERR209200	PRJEB1220	Control	14	Male	54	21.1	Denmark
ERR209329	PRJEB1220	MHO	14	Male	54	32.5	Denmark
ERR209090	PRJEB1220	MHO	15	Female	49	32.1	Denmark
ERR209215	PRJEB1220	Control	15	Female	49	20.5	Denmark
ERR209086	PRJEB1220	MHO	16	Female	49	32.1	Denmark
ERR209221	PRJEB1220	Control	16	Female	49	24.9	Denmark
ERR209225	PRJEB1220	Control	17	Female	65	20	Denmark
ERR209282	PRJEB1220	MHO	17	Female	64	40.2	Denmark
ERR209226	PRJEB1220	Control	18	Female	65	20	Denmark
ERR209303	PRJEB1220	MHO	18	Female	64	30.2	Denmark
ERR209228	PRJEB1220	Control	19	Female	60	18.6	Denmark
ERR209524	PRJEB1220	MHO	19	Female	59	41.3	Denmark
ERR209070	PRJEB1220	Control	20	Female	59	22.4	Denmark
ERR210370	PRJEB1220	MHO	20	Female	59	37.7	Denmark
ERR209240	PRJEB1220	Control	21	Female	60	21.6	Denmark
ERR209435	PRJEB1220	MHO	21	Female	59	32.1	Denmark
ERR209242	PRJEB1220	Control	22	Female	55	23	Denmark
ERR209289	PRJEB1220	MHO	22	Female	53	34.7	Denmark
ERR209243	PRJEB1220	Control	23	Female	55	23	Denmark
ERR209286	PRJEB1220	MHO	23	Female	53	34.7	Denmark
ERR209244	PRJEB1220	Control	24	Female	55	23	Denmark
ERR209467	PRJEB1220	MHO	24	Female	53	42	Denmark
ERR209246	PRJEB1220	Control	25	Female	55	22.5	Denmark
ERR209465	PRJEB1220	MHO	25	Female	53	42	Denmark
ERR209247	PRJEB1220	Control	26	Female	55	22.5	Denmark
ERR209468	PRJEB1220	MHO	26	Female	53	42	Denmark
ERR209248	PRJEB1220	Control	27	Female	55	22.5	Denmark
ERR209466	PRJEB1220	MHO	27	Female	53	42	Denmark
ERR209249	PRJEB1220	Control	28	Female	55	22.5	Denmark
ERR210320	PRJEB1220	MHO	28	Female	53	42	Denmark
ERR209292	PRJEB1220	Control	29	Male	55	23.9	Denmark
ERR209350	PRJEB1220	MHO	29	Male	54	31.6	Denmark
ERR209293	PRJEB1220	Control	30	Male	55	23.9	Denmark
ERR209384	PRJEB1220	MHO	30	Male	54	30.7	Denmark
ERR209294	PRJEB1220	Control	31	Male	55	23.9	Denmark
ERR209328	PRJEB1220	MHO	31	Male	54	32.5	Denmark
ERR209339	PRJEB1220	Control	32	Female	60	19.6	Denmark
ERR209438	PRJEB1220	MHO	32	Female	59	32.1	Denmark
ERR209340	PRJEB1220	Control	33	Female	60	19.6	Denmark
ERR209525	PRJEB1220	MHO	33	Female	59	41.3	Denmark
ERR209341	PRJEB1220	Control	34	Female	60	19.6	Denmark
ERR210377	PRJEB1220	MHO	34	Female	59	41.3	Denmark
ERR209342	PRJEB1220	Control	35	Female	60	19.6	Denmark
ERR209436	PRJEB1220	MHO	35	Female	59	32.1	Denmark
ERR209316	PRJEB1220	MHO	36	Female	59	30	Denmark
ERR209343	PRJEB1220	Control	36	Female	60	19.6	Denmark
ERR209344	PRJEB1220	Control	37	Female	60	19.6	Denmark
ERR209437	PRJEB1220	MHO	37	Female	59	32.1	Denmark
ERR209359	PRJEB1220	Control	38	Male	55	23.1	Denmark
ERR209383	PRJEB1220	MHO	38	Male	54	31.5	Denmark
ERR209331	PRJEB1220	MHO	39	Male	54	32.5	Denmark
ERR209360	PRJEB1220	Control	39	Male	55	23.1	Denmark
ERR209327	PRJEB1220	MHO	40	Male	54	32.5	Denmark
ERR209361	PRJEB1220	Control	40	Male	55	23.1	Denmark
ERR209351	PRJEB1220	MHO	41	Male	54	31.6	Denmark
ERR209362	PRJEB1220	Control	41	Male	55	23.1	Denmark
ERR209368	PRJEB1220	Control	42	Female	59	23.9	Denmark
ERR210289	PRJEB1220	MHO	42	Female	59	32.1	Denmark
ERR209369	PRJEB1220	Control	43	Female	59	23.9	Denmark
ERR209526	PRJEB1220	MHO	43	Female	59	41.3	Denmark
ERR209370	PRJEB1220	Control	44	Female	59	23.9	Denmark
ERR210376	PRJEB1220	MHO	44	Female	59	41.3	Denmark
ERR209301	PRJEB1220	MHO	45	Female	64	30.2	Denmark
ERR209403	PRJEB1220	Control	45	Female	65	22.1	Denmark
ERR209285	PRJEB1220	MHO	46	Female	64	40.2	Denmark
ERR209404	PRJEB1220	Control	46	Female	65	22.1	Denmark
ERR209109	PRJEB1220	MHO	47	Female	64	33.2	Denmark
ERR209405	PRJEB1220	Control	47	Female	65	22.1	Denmark
ERR209280	PRJEB1220	MHO	48	Female	64	40.2	Denmark
ERR209406	PRJEB1220	Control	48	Female	65	22.1	Denmark
ERR209407	PRJEB1220	Control	49	Female	60	21.2	Denmark
ERR210378	PRJEB1220	MHO	49	Female	59	41.3	Denmark
ERR209408	PRJEB1220	Control	50	Female	60	21.2	Denmark
ERR210288	PRJEB1220	MHO	50	Female	59	32.1	Denmark
ERR209315	PRJEB1220	MHO	51	Female	59	30	Denmark
ERR209409	PRJEB1220	Control	51	Female	60	21.2	Denmark
ERR209410	PRJEB1220	Control	52	Female	60	21.2	Denmark
ERR209523	PRJEB1220	MHO	52	Female	59	41.3	Denmark
ERR209423	PRJEB1220	MHO	53	Male	54	33.3	Denmark
ERR209427	PRJEB1220	Control	53	Male	55	24	Denmark
ERR209381	PRJEB1220	MHO	54	Male	54	31.5	Denmark
ERR209428	PRJEB1220	Control	54	Male	55	24	Denmark
ERR209385	PRJEB1220	MHO	55	Male	54	30.7	Denmark
ERR209429	PRJEB1220	Control	55	Male	55	24	Denmark
ERR209330	PRJEB1220	MHO	56	Male	54	32.5	Denmark
ERR209430	PRJEB1220	Control	56	Male	55	24	Denmark
ERR209165	PRJEB1220	MHO	57	Female	44	35.5	Denmark
ERR209431	PRJEB1220	Control	57	Female	45	22.7	Denmark
ERR209164	PRJEB1220	MHO	58	Female	44	35.5	Denmark
ERR209432	PRJEB1220	Control	58	Female	45	22.7	Denmark
ERR209335	PRJEB1220	MHO	59	Female	44	30.1	Denmark
ERR209433	PRJEB1220	Control	59	Female	45	22.7	Denmark
ERR209357	PRJEB1220	MHO	60	Female	44	31.1	Denmark
ERR209434	PRJEB1220	Control	60	Female	45	22.7	Denmark
ERR209439	PRJEB1220	Control	61	Male	70	22.6	Denmark
ERR209491	PRJEB1220	MHO	61	Male	70	32	Denmark
ERR209440	PRJEB1220	Control	62	Male	70	22.6	Denmark
ERR210341	PRJEB1220	MHO	62	Male	70	32	Denmark
ERR209441	PRJEB1220	Control	63	Male	70	22.6	Denmark
ERR209489	PRJEB1220	MHO	63	Male	70	32	Denmark
ERR209442	PRJEB1220	Control	64	Male	70	22.6	Denmark
ERR209490	PRJEB1220	MHO	64	Male	70	32	Denmark
ERR209089	PRJEB1220	MHO	65	Female	49	32.1	Denmark
ERR209469	PRJEB1220	Control	65	Female	50	22.4	Denmark
ERR209363	PRJEB1220	MHO	66	Male	45	31.4	Denmark
ERR209470	PRJEB1220	Control	66	Male	45	23	Denmark
ERR209088	PRJEB1220	MHO	67	Female	49	32.1	Denmark
ERR209509	PRJEB1220	Control	67	Female	50	24.5	Denmark
ERR209132	PRJEB1220	MHO	68	Female	59	32	Denmark
ERR209514	PRJEB1220	Control	68	Female	59	21.9	Denmark
ERR209515	PRJEB1220	Control	69	Female	60	24.4	Denmark
ERR210375	PRJEB1220	MHO	69	Female	59	41.3	Denmark
ERR209449	PRJEB1220	MHO	70	Female	54	30.2	Denmark
ERR209517	PRJEB1220	Control	70	Female	55	22.7	Denmark
ERR209290	PRJEB1220	MHO	71	Female	53	34.7	Denmark
ERR209519	PRJEB1220	Control	71	Female	55	23.3	Denmark
ERR209520	PRJEB1220	Control	72	Female	55	23.3	Denmark
ERR210319	PRJEB1220	MHO	72	Female	53	42	Denmark
ERR209521	PRJEB1220	Control	73	Female	55	23.3	Denmark
ERR210317	PRJEB1220	MHO	73	Female	53	42	Denmark
ERR209447	PRJEB1220	MHO	74	Female	54	30.2	Denmark
ERR209522	PRJEB1220	Control	74	Female	55	23.3	Denmark
ERR209302	PRJEB1220	MHO	75	Female	64	30.2	Denmark
ERR210256	PRJEB1220	Control	75	Female	65	22.1	Denmark
ERR209366	PRJEB1220	MHO	76	Male	45	31.4	Denmark
ERR210322	PRJEB1220	Control	76	Male	45	23	Denmark
ERR209087	PRJEB1220	MHO	77	Female	49	32.1	Denmark
ERR210361	PRJEB1220	Control	77	Female	50	24.5	Denmark
ERR209096	PRJEB1220	MHO	78	Female	54	38.5	Denmark
ERR210369	PRJEB1220	Control	78	Female	55	22.7	Denmark
ERR209095	PRJEB1220	MHO	79	Female	54	38.5	Denmark
ERR210371	PRJEB1220	Control	79	Female	55	23.3	Denmark
ERR1072851	PRJEB11419	Control	80	Female	66	24.2	USA
ERR2091870	PRJEB11419	MHO	80	Female	69	33.28	USA
ERR1073081	PRJEB11419	Control	81	Male	30	22.47	USA
ERR1249746	PRJEB11419	MHO	81	Male	29	45.52	USA
ERR1073450	PRJEB11419	Control	82	Male	40	20.9	USA
ERR2092192	PRJEB11419	MHO	82	Male	42	30.27	USA
ERR1073663	PRJEB11419	Control	83	Male	46	24.64	USA
ERR1090518	PRJEB11419	MHO	83	Male	44	32.89	USA
ERR1073918	PRJEB11419	Control	84	Female	33	18.25	USA
ERR1459084	PRJEB11419	MHO	84	Female	30	30.12	USA
ERR1074894	PRJEB11419	Control	85	Female	45	20.55	USA
ERR1844535	PRJEB11419	MHO	85	Female	48	47.26	USA
ERR1074972	PRJEB11419	Control	86	Male	67	19.25	USA
ERR2091879	PRJEB11419	MHO	86	Male	67	30.86	USA
ERR1074999	PRJEB11419	Control	87	Female	61	19.56	USA
ERR1843512	PRJEB11419	MHO	87	Female	58	34.54	USA
ERR1075669	PRJEB11419	Control	88	Male	68	24.78	USA
ERR1843748	PRJEB11419	MHO	88	Male	65	32.32	USA
ERR1075911	PRJEB11419	Control	89	Male	38	20.06	USA
ERR1090645	PRJEB11419	MHO	89	Male	38	38.55	USA
ERR1075988	PRJEB11419	Control	90	Male	43	22.99	USA
ERR2092193	PRJEB11419	MHO	90	Male	42	30.27	USA
ERR1075994	PRJEB11419	Control	91	Male	59	23.99	USA
ERR2032823	PRJEB11419	MHO	91	Male	61	31.14	USA
ERR1076011	PRJEB11419	Control	92	Female	75	19.88	USA
ERR1090045	PRJEB11419	MHO	92	Female	75	32.51	USA
ERR1076851	PRJEB11419	Control	93	Female	35	17.48	USA
ERR1091719	PRJEB11419	MHO	93	Female	37	31.01	USA
ERR1077342	PRJEB11419	Control	94	Female	55	20.72	USA
ERR1417648	PRJEB11419	MHO	94	Female	55	31.62	USA
ERR1077994	PRJEB11419	Control	95	Female	56	24.09	USA
ERR2092103	PRJEB11419	MHO	95	Female	53	30.34	USA
ERR1089702	PRJEB11419	Control	96	Male	68	22.47	USA
ERR1844518	PRJEB11419	MHO	96	Male	66	32.98	USA
ERR1089740	PRJEB11419	Control	97	Male	46	23.67	USA
ERR1250525	PRJEB11419	MHO	97	Male	48	45.2	USA
ERR1089757	PRJEB11419	Control	98	Male	53	19.01	USA
ERR2092089	PRJEB11419	MHO	98	Male	55	30.92	USA
ERR1089758	PRJEB11419	Control	99	Female	66	19.2	USA
ERR2092030	PRJEB11419	MHO	99	Female	65	32.28	USA
ERR1089759	PRJEB11419	Control	100	Male	53	19.01	USA
ERR1090482	PRJEB11419	MHO	100	Male	54	34.44	USA
ERR1089765	PRJEB11419	Control	101	Female	45	19.97	USA
ERR1160607	PRJEB11419	MHO	101	Female	48	32.77	USA
ERR1089845	PRJEB11419	Control	102	Female	52	23.83	USA
ERR2032575	PRJEB11419	MHO	102	Female	49	37.12	USA
ERR1089850	PRJEB11419	Control	103	Male	70	23.33	USA
ERR1459078	PRJEB11419	MHO	103	Male	71	31.38	USA
ERR1089910	PRJEB11419	Control	104	Female	69	21.46	USA
ERR1843533	PRJEB11419	MHO	104	Female	66	34.97	USA
ERR1089922	PRJEB11419	Control	105	Female	55	23.57	USA
ERR1160551	PRJEB11419	MHO	105	Female	57	31.75	USA
ERR1089927	PRJEB11419	Control	106	Male	43	23.8	USA
ERR2092195	PRJEB11419	MHO	106	Male	42	30.27	USA
ERR1089931	PRJEB11419	Control	107	Male	65	24.01	USA
ERR2057105	PRJEB11419	MHO	107	Male	63	32.08	USA
ERR1089963	PRJEB11419	Control	108	Male	57	23.46	USA
ERR1389683	PRJEB11419	MHO	108	Male	58	30.4	USA
ERR1089964	PRJEB11419	Control	109	Female	58	23.81	USA
ERR2032919	PRJEB11419	MHO	109	Female	57	36.72	USA
ERR1089995	PRJEB11419	Control	110	Male	72	22.08	USA
ERR2032906	PRJEB11419	MHO	110	Male	70	39.06	USA
ERR1090000	PRJEB11419	Control	111	Male	38	23.75	USA
ERR1090727	PRJEB11419	MHO	111	Male	40	33.89	USA
ERR1090010	PRJEB11419	Control	112	Male	77	24.39	USA
ERR1160703	PRJEB11419	MHO	112	Male	76	30.52	USA
ERR1090013	PRJEB11419	Control	113	Male	71	23.73	USA
ERR1090637	PRJEB11419	MHO	113	Male	70	48.82	USA
ERR1090017	PRJEB11419	Control	114	Male	59	22.32	USA
ERR1090018	PRJEB11419	MHO	114	Male	62	37.5	USA
ERR1090026	PRJEB11419	Control	115	Male	50	22.96	USA
ERR1160297	PRJEB11419	MHO	115	Male	48	30.46	USA
ERR1090030	PRJEB11419	Control	116	Male	44	21.62	USA
ERR2092194	PRJEB11419	MHO	116	Male	42	30.27	USA
ERR1090035	PRJEB11419	Control	117	Male	66	22.43	USA
ERR1841458	PRJEB11419	MHO	117	Male	66	32.98	USA
ERR1090063	PRJEB11419	Control	118	Male	56	17.15	USA
ERR1091110	PRJEB11419	MHO	118	Male	58	34.04	USA
ERR1090087	PRJEB11419	Control	119	Female	35	22.46	USA
ERR1090561	PRJEB11419	MHO	119	Female	35	35.15	USA
ERR1090118	PRJEB11419	Control	120	Male	64	24.14	USA
ERR1090565	PRJEB11419	MHO	120	Male	62	31.24	USA
ERR1090124	PRJEB11419	Control	121	Male	23	24.41	USA
ERR1160797	PRJEB11419	MHO	121	Male	24	32.08	USA
ERR1090129	PRJEB11419	Control	122	Male	37	21.41	USA
ERR1160704	PRJEB11419	MHO	122	Male	39	31.57	USA
ERR1090135	PRJEB11419	Control	123	Male	61	24.41	USA
ERR2057180	PRJEB11419	MHO	123	Male	62	34.46	USA
ERR1090304	PRJEB11419	Control	124	Female	19	21.29	USA
ERR2032848	PRJEB11419	MHO	124	Female	21	32.69	USA
ERR1090361	PRJEB11419	Control	125	Male	56	22.99	UK
ERR1250518	PRJEB11419	MHO	125	Male	57	31.84	UK
ERR1090551	PRJEB11419	Control	126	Male	26	22.15	USA
ERR1160636	PRJEB11419	MHO	126	Male	26	31.25	USA
ERR1090552	PRJEB11419	Control	127	Female	25	22.81	USA
ERR1250002	PRJEB11419	MHO	127	Female	25	32.1	USA
ERR1090557	PRJEB11419	Control	128	Female	19	22.14	USA
ERR1249885	PRJEB11419	MHO	128	Female	22	30.54	USA
ERR1089893	PRJEB11419	MHO	129	Male	52	34.58	USA
ERR1090620	PRJEB11419	Control	129	Male	53	19.77	USA
ERR1090651	PRJEB11419	Control	130	Male	59	24.37	USA
ERR1160700	PRJEB11419	MHO	130	Male	56	30.17	USA
ERR1090708	PRJEB11419	Control	131	Male	43	22.47	USA
ERR1090860	PRJEB11419	MHO	131	Male	45	30.67	USA
ERR1090792	PRJEB11419	Control	132	Male	56	24.14	USA
ERR1091792	PRJEB11419	MHO	132	Male	56	34.17	USA
ERR1090805	PRJEB11419	Control	133	Male	35	24.02	UK
ERR1389770	PRJEB11419	MHO	133	Male	36	30.19	UK
ERR1090848	PRJEB11419	Control	134	Male	50	23.01	USA
ERR1091716	PRJEB11419	MHO	134	Male	47	30.27	USA
ERR1090887	PRJEB11419	Control	135	Male	50	21.62	USA
ERR1091718	PRJEB11419	MHO	135	Male	47	33.12	USA
ERR1090839	PRJEB11419	MHO	136	Male	49	42.06	USA
ERR1090931	PRJEB11419	Control	136	Male	46	22.67	USA
ERR1090996	PRJEB11419	Control	137	Female	35	22.03	UK
ERR2032180	PRJEB11419	MHO	137	Female	38	31.74	UK
ERR1091015	PRJEB11419	Control	138	Female	66	19.22	UK
ERR1091635	PRJEB11419	MHO	138	Female	67	39.54	UK
ERR1091046	PRJEB11419	Control	139	Male	27	21.09	UK
ERR2091973	PRJEB11419	MHO	139	Male	24	32.51	UK
ERR1091135	PRJEB11419	Control	140	Female	50	21.98	UK
ERR1389726	PRJEB11419	MHO	140	Female	51	42.57	UK
ERR1091165	PRJEB11419	Control	141	Female	66	21.97	UK
ERR2091909	PRJEB11419	MHO	141	Female	64	35.64	UK
ERR1091199	PRJEB11419	Control	142	Female	59	21.61	UK
ERR1843509	PRJEB11419	MHO	142	Female	61	30.23	UK
ERR1091201	PRJEB11419	Control	143	Female	45	18.75	UK
ERR2056889	PRJEB11419	MHO	143	Female	47	31.91	UK
ERR1091203	PRJEB11419	Control	144	Male	52	20.89	UK
ERR1160527	PRJEB11419	MHO	144	Male	52	32.32	UK
ERR1091284	PRJEB11419	Control	145	Female	44	19.83	UK
ERR1459048	PRJEB11419	MHO	145	Female	47	41.35	UK
ERR1091323	PRJEB11419	Control	146	Female	26	23.17	USA
ERR1844557	PRJEB11419	MHO	146	Female	23	36.32	USA
ERR1091341	PRJEB11419	Control	147	Male	53	24.39	USA
ERR2091917	PRJEB11419	MHO	147	Male	50	33	USA
ERR1091541	PRJEB11419	Control	148	Male	46	21.13	UK
ERR1389830	PRJEB11419	MHO	148	Male	47	33.12	UK
ERR1091559	PRJEB11419	MHO	149	Female	60	39.57	UK
ERR1091604	PRJEB11419	Control	149	Female	59	20.19	UK
ERR1091684	PRJEB11419	Control	150	Male	51	21.56	USA
ERR2056760	PRJEB11419	MHO	150	Male	50	35.87	USA
ERR1160504	PRJEB11419	Control	151	Female	46	22.31	UK
ERR2091983	PRJEB11419	MHO	151	Female	49	31.41	UK
ERR589529	PRJEB6997	MHO	152	Male	33	31.25	China
ERR589593	PRJEB6997	Control	152	Male	34	22.5981	China
ERR589549	PRJEB6997	MHO	153	Male	57	32.2708	China
ERR589801	PRJEB6997	Control	153	Male	54	19.0311	China
ERR589568	PRJEB6997	MHO	154	Female	53	32.8731	China
ERR589798	PRJEB6997	Control	154	Female	53	22.0317	China
ERR589800	PRJEB6997	MHO	155	Female	41	32.8707	China
ERR589826	PRJEB6997	Control	155	Female	41	21.3039	China
ERR1018209	PRJEB10878	Control	156	Female	62	21.4	China
ERR1018232	PRJEB10878	MHO	156	Female	62	32.5	China
ERR1018235	PRJEB10878	MHO	157	Female	65	35.1	China
ERR1018273	PRJEB10878	Control	157	Female	65	20	China
