# Supplementary material for: Alternation of the gut microbiota in metabolically healthy obesity: An integrated multiomics analysis
Source: Front Cell Infect Microbiol. 2022 Nov 1;12:1012028. doi: 10.3389/fcimb.2022.1012028 (PMC9663839; doi:10.3389/fcimb.2022.1012028)
Supplement: Supplementary file 1 [file DataSheet_1.zip › Table S3.xlsx]

## Sheet: Sheet1
Sample ID	Project ID	Group	Paired number	Richness	Shannon	Simpson
ERR209071	PRJEB1220	Control	1	39	2.29434	0.810959
ERR209319	PRJEB1220	MHO	1	28	2.2477	0.838027
ERR209072	PRJEB1220	Control	2	42	2.32363	0.808232
ERR209318	PRJEB1220	MHO	2	37	2.34937	0.825035
ERR209082	PRJEB1220	Control	3	62	3.2726	0.946042
ERR209473	PRJEB1220	MHO	3	58	2.75059	0.888755
ERR209124	PRJEB1220	Control	4	32	2.74459	0.911755
ERR209336	PRJEB1220	MHO	4	23	2.48066	0.86815
ERR209146	PRJEB1220	Control	5	46	2.93378	0.92496
ERR209283	PRJEB1220	MHO	5	12	1.56363	0.725401
ERR209148	PRJEB1220	Control	6	33	2.76524	0.913833
ERR209482	PRJEB1220	MHO	6	48	2.87639	0.899346
ERR209154	PRJEB1220	Control	7	22	1.56999	0.620648
ERR209275	PRJEB1220	MHO	7	32	2.16334	0.798164
ERR209163	PRJEB1220	Control	8	49	2.41144	0.800272
ERR210318	PRJEB1220	MHO	8	16	2.2549	0.8678
ERR209160	PRJEB1220	MHO	9	28	2.84088	0.917137
ERR209169	PRJEB1220	Control	9	40	2.46264	0.856003
ERR209174	PRJEB1220	Control	10	32	2.34129	0.836201
ERR209258	PRJEB1220	MHO	10	19	2.24978	0.864688
ERR209186	PRJEB1220	Control	11	32	2.68505	0.900927
ERR209274	PRJEB1220	MHO	11	27	1.92973	0.747204
ERR209187	PRJEB1220	Control	12	13	1.97852	0.809565
ERR209217	PRJEB1220	MHO	12	24	1.4587	0.527117
ERR209194	PRJEB1220	Control	13	17	1.93495	0.758456
ERR209287	PRJEB1220	MHO	13	28	2.80698	0.915257
ERR209200	PRJEB1220	Control	14	18	2.28023	0.86231
ERR209329	PRJEB1220	MHO	14	24	2.22888	0.843661
ERR209090	PRJEB1220	MHO	15	31	2.48716	0.867643
ERR209215	PRJEB1220	Control	15	18	2.46378	0.903387
ERR209086	PRJEB1220	MHO	16	17	2.38961	0.888475
ERR209221	PRJEB1220	Control	16	27	2.45235	0.868599
ERR209225	PRJEB1220	Control	17	39	2.36786	0.827828
ERR209282	PRJEB1220	MHO	17	8	1.31773	0.68593
ERR209226	PRJEB1220	Control	18	37	2.48283	0.866251
ERR209303	PRJEB1220	MHO	18	50	2.81816	0.881522
ERR209228	PRJEB1220	Control	19	23	2.41288	0.846079
ERR209524	PRJEB1220	MHO	19	64	3.26645	0.944945
ERR209070	PRJEB1220	Control	20	36	2.29606	0.815968
ERR210370	PRJEB1220	MHO	20	15	2.03373	0.821396
ERR209240	PRJEB1220	Control	21	49	3.05074	0.932331
ERR209435	PRJEB1220	MHO	21	34	2.45394	0.864112
ERR209242	PRJEB1220	Control	22	37	1.71732	0.750981
ERR209289	PRJEB1220	MHO	22	11	1.95475	0.812428
ERR209243	PRJEB1220	Control	23	31	1.74432	0.757627
ERR209286	PRJEB1220	MHO	23	32	2.78266	0.908071
ERR209244	PRJEB1220	Control	24	34	1.79214	0.773877
ERR209467	PRJEB1220	MHO	24	54	2.91867	0.903303
ERR209246	PRJEB1220	Control	25	31	2.7192	0.887797
ERR209465	PRJEB1220	MHO	25	57	2.73461	0.876197
ERR209247	PRJEB1220	Control	26	62	3.04587	0.917991
ERR209468	PRJEB1220	MHO	26	56	2.94653	0.906606
ERR209248	PRJEB1220	Control	27	56	3.02508	0.918731
ERR209466	PRJEB1220	MHO	27	55	2.94486	0.906612
ERR209249	PRJEB1220	Control	28	60	3.079	0.922284
ERR210320	PRJEB1220	MHO	28	9	1.98457	0.832246
ERR209292	PRJEB1220	Control	29	24	2.075	0.759864
ERR209350	PRJEB1220	MHO	29	19	1.99943	0.786781
ERR209293	PRJEB1220	Control	30	23	2.10677	0.769927
ERR209384	PRJEB1220	MHO	30	33	2.30295	0.797493
ERR209294	PRJEB1220	Control	31	42	2.47069	0.827952
ERR209328	PRJEB1220	MHO	31	23	2.30673	0.856856
ERR209339	PRJEB1220	Control	32	17	2.43738	0.894214
ERR209438	PRJEB1220	MHO	32	62	3.01959	0.930991
ERR209340	PRJEB1220	Control	33	39	2.80345	0.910258
ERR209525	PRJEB1220	MHO	33	72	3.3485	0.949244
ERR209341	PRJEB1220	Control	34	38	2.77141	0.907142
ERR210377	PRJEB1220	MHO	34	14	2.32531	0.876765
ERR209342	PRJEB1220	Control	35	32	2.65471	0.898786
ERR209436	PRJEB1220	MHO	35	62	3.06055	0.934028
ERR209316	PRJEB1220	MHO	36	32	2.35198	0.828191
ERR209343	PRJEB1220	Control	36	30	2.56531	0.890686
ERR209344	PRJEB1220	Control	37	33	2.65171	0.901849
ERR209437	PRJEB1220	MHO	37	61	3.01285	0.931058
ERR209359	PRJEB1220	Control	38	39	2.44661	0.828139
ERR209383	PRJEB1220	MHO	38	60	2.78628	0.881143
ERR209331	PRJEB1220	MHO	39	28	2.3381	0.847473
ERR209360	PRJEB1220	Control	39	50	2.69274	0.883554
ERR209327	PRJEB1220	MHO	40	24	2.29565	0.849191
ERR209361	PRJEB1220	Control	40	49	2.69547	0.87974
ERR209351	PRJEB1220	MHO	41	22	2.02348	0.804152
ERR209362	PRJEB1220	Control	41	48	2.70144	0.882022
ERR209368	PRJEB1220	Control	42	41	2.95702	0.92907
ERR210289	PRJEB1220	MHO	42	9	1.84557	0.813174
ERR209369	PRJEB1220	Control	43	41	3.03477	0.935295
ERR209526	PRJEB1220	MHO	43	68	3.30105	0.947429
ERR209370	PRJEB1220	Control	44	10	2.15701	0.871528
ERR210376	PRJEB1220	MHO	44	6	1.63535	0.78553
ERR209301	PRJEB1220	MHO	45	24	2.54858	0.888857
ERR209403	PRJEB1220	Control	45	51	2.44019	0.860486
ERR209285	PRJEB1220	MHO	46	16	1.99301	0.801553
ERR209404	PRJEB1220	Control	46	59	2.6099	0.877184
ERR209109	PRJEB1220	MHO	47	8	1.29538	0.625055
ERR209405	PRJEB1220	Control	47	54	2.64696	0.88375
ERR209280	PRJEB1220	MHO	48	28	2.21005	0.836894
ERR209406	PRJEB1220	Control	48	53	2.60423	0.878116
ERR209407	PRJEB1220	Control	49	33	2.27189	0.79824
ERR210378	PRJEB1220	MHO	49	15	2.2822	0.868083
ERR209408	PRJEB1220	Control	50	50	2.26178	0.754674
ERR210288	PRJEB1220	MHO	50	14	2.30358	0.879851
ERR209315	PRJEB1220	MHO	51	25	2.21199	0.834045
ERR209409	PRJEB1220	Control	51	61	2.4208	0.789738
ERR209410	PRJEB1220	Control	52	60	2.39755	0.781087
ERR209523	PRJEB1220	MHO	52	77	3.36954	0.948065
ERR209423	PRJEB1220	MHO	53	26	1.52057	0.672582
ERR209427	PRJEB1220	Control	53	18	1.15821	0.477149
ERR209381	PRJEB1220	MHO	54	18	2.23869	0.857987
ERR209428	PRJEB1220	Control	54	55	2.244	0.757952
ERR209385	PRJEB1220	MHO	55	64	2.32862	0.782111
ERR209429	PRJEB1220	Control	55	50	2.20351	0.74452
ERR209330	PRJEB1220	MHO	56	22	2.17271	0.836293
ERR209430	PRJEB1220	Control	56	49	2.21468	0.748351
ERR209165	PRJEB1220	MHO	57	31	2.46776	0.882359
ERR209431	PRJEB1220	Control	57	18	2.13473	0.827993
ERR209164	PRJEB1220	MHO	58	12	2.04911	0.83718
ERR209432	PRJEB1220	Control	58	41	2.14969	0.776206
ERR209335	PRJEB1220	MHO	59	21	2.4114	0.869932
ERR209433	PRJEB1220	Control	59	38	2.1512	0.776301
ERR209357	PRJEB1220	MHO	60	63	3.06017	0.927551
ERR209434	PRJEB1220	Control	60	41	2.1798	0.781592
ERR209439	PRJEB1220	Control	61	43	2.89404	0.917165
ERR209491	PRJEB1220	MHO	61	40	2.29211	0.847198
ERR209440	PRJEB1220	Control	62	61	3.08732	0.920872
ERR210341	PRJEB1220	MHO	62	3	0.774382	0.4592
ERR209441	PRJEB1220	Control	63	60	3.06297	0.913827
ERR209489	PRJEB1220	MHO	63	23	2.16842	0.843695
ERR209442	PRJEB1220	Control	64	31	2.39107	0.866176
ERR209490	PRJEB1220	MHO	64	41	2.30854	0.850548
ERR209089	PRJEB1220	MHO	65	26	2.60404	0.898267
ERR209469	PRJEB1220	Control	65	68	3.01019	0.924874
ERR209363	PRJEB1220	MHO	66	37	2.30217	0.847544
ERR209470	PRJEB1220	Control	66	53	2.64049	0.866926
ERR209088	PRJEB1220	MHO	67	33	2.8305	0.912641
ERR209509	PRJEB1220	Control	67	55	2.84834	0.884961
ERR209132	PRJEB1220	MHO	68	25	2.66166	0.905018
ERR209514	PRJEB1220	Control	68	47	2.54575	0.890767
ERR209515	PRJEB1220	Control	69	41	2.40304	0.874595
ERR210375	PRJEB1220	MHO	69	25	2.75009	0.915873
ERR209449	PRJEB1220	MHO	70	63	2.82355	0.887676
ERR209517	PRJEB1220	Control	70	60	3.25678	0.939734
ERR209290	PRJEB1220	MHO	71	11	2.00079	0.829086
ERR209519	PRJEB1220	Control	71	87	2.55107	0.811922
ERR209520	PRJEB1220	Control	72	77	2.78239	0.884979
ERR210319	PRJEB1220	MHO	72	11	1.96037	0.813944
ERR209521	PRJEB1220	Control	73	75	2.77028	0.878279
ERR210317	PRJEB1220	MHO	73	25	2.38645	0.864119
ERR209447	PRJEB1220	MHO	74	52	2.8509	0.893748
ERR209522	PRJEB1220	Control	74	73	2.76119	0.878203
ERR209302	PRJEB1220	MHO	75	29	2.63133	0.877448
ERR210256	PRJEB1220	Control	75	19	2.34016	0.858969
ERR209366	PRJEB1220	MHO	76	34	2.29725	0.851103
ERR210322	PRJEB1220	Control	76	13	1.55223	0.686383
ERR209087	PRJEB1220	MHO	77	6	1.55694	0.764387
ERR210361	PRJEB1220	Control	77	14	2.16116	0.831645
ERR209096	PRJEB1220	MHO	78	4	0.558019	0.290919
ERR210369	PRJEB1220	Control	78	18	2.52592	0.899879
ERR209095	PRJEB1220	MHO	79	41	2.75514	0.902417
ERR210371	PRJEB1220	Control	79	16	1.91771	0.757712
ERR1072851	PRJEB11419	Control	80	139	2.71111	0.878653
ERR2091870	PRJEB11419	MHO	80	170	2.58358	0.855676
ERR1073081	PRJEB11419	Control	81	257	2.49473	0.763951
ERR1249746	PRJEB11419	MHO	81	230	2.96611	0.884224
ERR1073450	PRJEB11419	Control	82	272	3.29202	0.914475
ERR2092192	PRJEB11419	MHO	82	185	3.19639	0.923549
ERR1073663	PRJEB11419	Control	83	219	3.07994	0.917953
ERR1090518	PRJEB11419	MHO	83	167	2.4068	0.761873
ERR1073918	PRJEB11419	Control	84	157	2.94492	0.88933
ERR1459084	PRJEB11419	MHO	84	191	3.05336	0.894101
ERR1074894	PRJEB11419	Control	85	200	2.98926	0.894269
ERR1844535	PRJEB11419	MHO	85	141	3.86776	0.94871
ERR1074972	PRJEB11419	Control	86	207	3.36469	0.93369
ERR2091879	PRJEB11419	MHO	86	174	2.98021	0.885045
ERR1074999	PRJEB11419	Control	87	346	2.90824	0.88492
ERR1843512	PRJEB11419	MHO	87	127	2.2465	0.807636
ERR1075669	PRJEB11419	Control	88	236	3.19286	0.924992
ERR1843748	PRJEB11419	MHO	88	139	2.66112	0.858043
ERR1075911	PRJEB11419	Control	89	206	2.82602	0.887398
ERR1090645	PRJEB11419	MHO	89	193	2.40615	0.807064
ERR1075988	PRJEB11419	Control	90	208	3.38065	0.914375
ERR2092193	PRJEB11419	MHO	90	192	3.27091	0.926462
ERR1075994	PRJEB11419	Control	91	192	1.94037	0.617958
ERR2032823	PRJEB11419	MHO	91	224	2.96003	0.875419
ERR1076011	PRJEB11419	Control	92	192	3.53824	0.949767
ERR1090045	PRJEB11419	MHO	92	190	2.78654	0.854669
ERR1076851	PRJEB11419	Control	93	158	2.63843	0.852677
ERR1091719	PRJEB11419	MHO	93	224	0.97169	0.279709
ERR1077342	PRJEB11419	Control	94	310	3.66944	0.949584
ERR1417648	PRJEB11419	MHO	94	209	1.98	0.710058
ERR1077994	PRJEB11419	Control	95	175	2.87051	0.882738
ERR2092103	PRJEB11419	MHO	95	278	3.36897	0.932926
ERR1089702	PRJEB11419	Control	96	351	3.89873	0.95717
ERR1844518	PRJEB11419	MHO	96	170	2.859	0.878315
ERR1089740	PRJEB11419	Control	97	287	3.4357	0.920745
ERR1250525	PRJEB11419	MHO	97	176	2.9916	0.892303
ERR1089757	PRJEB11419	Control	98	152	0.818833	0.251368
ERR2092089	PRJEB11419	MHO	98	216	2.78583	0.816246
ERR1089758	PRJEB11419	Control	99	274	3.308	0.903085
ERR2092030	PRJEB11419	MHO	99	156	2.55472	0.854679
ERR1089759	PRJEB11419	Control	100	147	1.20242	0.44986
ERR1090482	PRJEB11419	MHO	100	196	3.17616	0.924371
ERR1089765	PRJEB11419	Control	101	281	3.56035	0.912705
ERR1160607	PRJEB11419	MHO	101	185	2.57152	0.856727
ERR1089845	PRJEB11419	Control	102	197	2.74203	0.8725
ERR2032575	PRJEB11419	MHO	102	205	1.47956	0.44744
ERR1089850	PRJEB11419	Control	103	214	3.03137	0.89848
ERR1459078	PRJEB11419	MHO	103	246	3.45633	0.941367
ERR1089910	PRJEB11419	Control	104	284	3.65725	0.94034
ERR1843533	PRJEB11419	MHO	104	189	3.09779	0.908296
ERR1089922	PRJEB11419	Control	105	277	3.3206	0.915516
ERR1160551	PRJEB11419	MHO	105	459	4.36553	0.946906
ERR1089927	PRJEB11419	Control	106	287	3.54738	0.942518
ERR2092195	PRJEB11419	MHO	106	199	3.2145	0.921673
ERR1089931	PRJEB11419	Control	107	244	3.50353	0.915993
ERR2057105	PRJEB11419	MHO	107	290	3.28392	0.897154
ERR1089963	PRJEB11419	Control	108	121	2.96647	0.804747
ERR1389683	PRJEB11419	MHO	108	159	3.06728	0.906391
ERR1089964	PRJEB11419	Control	109	267	3.40055	0.922989
ERR2032919	PRJEB11419	MHO	109	167	3.04052	0.906466
ERR1089995	PRJEB11419	Control	110	321	2.70096	0.821676
ERR2032906	PRJEB11419	MHO	110	233	3.01059	0.904296
ERR1090000	PRJEB11419	Control	111	213	2.73898	0.835471
ERR1090727	PRJEB11419	MHO	111	424	3.53024	0.911359
ERR1090010	PRJEB11419	Control	112	215	2.92686	0.852902
ERR1160703	PRJEB11419	MHO	112	272	3.10814	0.910235
ERR1090013	PRJEB11419	Control	113	396	3.38242	0.892775
ERR1090637	PRJEB11419	MHO	113	237	3.55016	0.934295
ERR1090017	PRJEB11419	Control	114	212	2.99834	0.815543
ERR1090018	PRJEB11419	MHO	114	235	3.39018	0.890784
ERR1090026	PRJEB11419	Control	115	226	3.21501	0.892768
ERR1160297	PRJEB11419	MHO	115	387	3.42779	0.92503
ERR1090030	PRJEB11419	Control	116	227	2.71926	0.816124
ERR2092194	PRJEB11419	MHO	116	137	2.20175	0.790431
ERR1090035	PRJEB11419	Control	117	226	3.59473	0.932658
ERR1841458	PRJEB11419	MHO	117	156	3.05875	0.897437
ERR1090063	PRJEB11419	Control	118	220	2.13009	0.6814
ERR1091110	PRJEB11419	MHO	118	272	3.7609	0.949891
ERR1090087	PRJEB11419	Control	119	246	2.50373	0.728621
ERR1090561	PRJEB11419	MHO	119	207	2.80928	0.889641
ERR1090118	PRJEB11419	Control	120	186	3.71791	0.957021
ERR1090565	PRJEB11419	MHO	120	169	2.87689	0.900282
ERR1090124	PRJEB11419	Control	121	269	2.82565	0.863475
ERR1160797	PRJEB11419	MHO	121	304	3.73908	0.951038
ERR1090129	PRJEB11419	Control	122	318	2.80358	0.795725
ERR1160704	PRJEB11419	MHO	122	331	3.10705	0.900674
ERR1090135	PRJEB11419	Control	123	249	3.13931	0.88683
ERR2057180	PRJEB11419	MHO	123	162	3.22855	0.917327
ERR1090304	PRJEB11419	Control	124	194	2.96143	0.882601
ERR2032848	PRJEB11419	MHO	124	283	2.60603	0.79787
ERR1090361	PRJEB11419	Control	125	192	2.66855	0.803095
ERR1250518	PRJEB11419	MHO	125	189	3.19725	0.895966
ERR1090551	PRJEB11419	Control	126	250	3.26576	0.8743
ERR1160636	PRJEB11419	MHO	126	289	3.33443	0.923274
ERR1090552	PRJEB11419	Control	127	236	3.38214	0.898583
ERR1250002	PRJEB11419	MHO	127	188	2.68594	0.827502
ERR1090557	PRJEB11419	Control	128	163	2.64575	0.892709
ERR1249885	PRJEB11419	MHO	128	203	3.50022	0.935799
ERR1089893	PRJEB11419	MHO	129	214	2.61829	0.816538
ERR1090620	PRJEB11419	Control	129	172	1.85694	0.717729
ERR1090651	PRJEB11419	Control	130	200	3.1555	0.921052
ERR1160700	PRJEB11419	MHO	130	300	3.42616	0.94439
ERR1090708	PRJEB11419	Control	131	188	2.97684	0.887492
ERR1090860	PRJEB11419	MHO	131	219	3.48366	0.938188
ERR1090792	PRJEB11419	Control	132	348	2.5878	0.696457
ERR1091792	PRJEB11419	MHO	132	295	3.81546	0.959926
ERR1090805	PRJEB11419	Control	133	252	2.26444	0.653907
ERR1389770	PRJEB11419	MHO	133	253	3.062	0.878419
ERR1090848	PRJEB11419	Control	134	260	3.33614	0.945822
ERR1091716	PRJEB11419	MHO	134	309	2.25383	0.811367
ERR1090887	PRJEB11419	Control	135	244	2.972	0.884719
ERR1091718	PRJEB11419	MHO	135	242	2.92016	0.870361
ERR1090839	PRJEB11419	MHO	136	270	2.3283	0.667215
ERR1090931	PRJEB11419	Control	136	333	3.78034	0.930752
ERR1090996	PRJEB11419	Control	137	218	3.35141	0.934839
ERR2032180	PRJEB11419	MHO	137	123	3.21476	0.898623
ERR1091015	PRJEB11419	Control	138	276	2.6666	0.76123
ERR1091635	PRJEB11419	MHO	138	201	2.58763	0.787722
ERR1091046	PRJEB11419	Control	139	208	3.1303	0.919321
ERR2091973	PRJEB11419	MHO	139	160	3.32162	0.926461
ERR1091135	PRJEB11419	Control	140	299	2.58494	0.76521
ERR1389726	PRJEB11419	MHO	140	243	2.32044	0.685651
ERR1091165	PRJEB11419	Control	141	337	3.37282	0.911556
ERR2091909	PRJEB11419	MHO	141	190	2.87222	0.89115
ERR1091199	PRJEB11419	Control	142	306	3.47664	0.930866
ERR1843509	PRJEB11419	MHO	142	237	3.48157	0.94856
ERR1091201	PRJEB11419	Control	143	263	3.30238	0.90249
ERR2056889	PRJEB11419	MHO	143	267	3.39245	0.932698
ERR1091203	PRJEB11419	Control	144	258	2.6297	0.830648
ERR1160527	PRJEB11419	MHO	144	306	3.29257	0.91723
ERR1091284	PRJEB11419	Control	145	220	3.57206	0.919761
ERR1459048	PRJEB11419	MHO	145	203	2.91607	0.896692
ERR1091323	PRJEB11419	Control	146	195	2.71938	0.833482
ERR1844557	PRJEB11419	MHO	146	161	2.63144	0.834681
ERR1091341	PRJEB11419	Control	147	132	3.68923	0.939043
ERR2091917	PRJEB11419	MHO	147	276	3.42244	0.92373
ERR1091541	PRJEB11419	Control	148	286	3.38697	0.911442
ERR1389830	PRJEB11419	MHO	148	258	3.27262	0.922849
ERR1091559	PRJEB11419	MHO	149	201	2.8014	0.884932
ERR1091604	PRJEB11419	Control	149	240	3.40314	0.943575
ERR1091684	PRJEB11419	Control	150	212	3.1622	0.886633
ERR2056760	PRJEB11419	MHO	150	175	3.62016	0.926465
ERR1160504	PRJEB11419	Control	151	478	3.19097	0.86642
ERR2091983	PRJEB11419	MHO	151	212	3.15901	0.923527
ERR589529	PRJEB6997	MHO	152	93	3.29924	0.939764
ERR589593	PRJEB6997	Control	152	94	2.14458	0.760225
ERR589549	PRJEB6997	MHO	153	112	2.92348	0.914689
ERR589801	PRJEB6997	Control	153	78	2.95815	0.923353
ERR589568	PRJEB6997	MHO	154	70	1.20555	0.397775
ERR589798	PRJEB6997	Control	154	79	2.40893	0.841699
ERR589800	PRJEB6997	MHO	155	100	2.68783	0.799487
ERR589826	PRJEB6997	Control	155	102	3.53248	0.956857
ERR1018209	PRJEB10878	Control	156	106	3.38266	0.947599
ERR1018232	PRJEB10878	MHO	156	126	3.16484	0.924473
ERR1018235	PRJEB10878	MHO	157	100	3.15791	0.923519
ERR1018273	PRJEB10878	Control	157	98	2.91868	0.894093
