# Supplementary material for: Alternation of the gut microbiota in metabolically healthy obesity: An integrated multiomics analysis
Source: Front Cell Infect Microbiol. 2022 Nov 1;12:1012028. doi: 10.3389/fcimb.2022.1012028 (PMC9663839; doi:10.3389/fcimb.2022.1012028)
Supplement: Supplementary file 1 [file DataSheet_1.zip › Table S4_R1.xlsx]

## Sheet: Sheet1
NCBI_Taxon_ID	Genus	Phylum	Relative abundance, Mean (%)		p-value （Wilcoxon rank sum test）	FDR
			MHO (N=157)	Control (N=157)
NCBI816	g__Bacteroides	p__Bacteroidetes	1.04415	1.03175	0.419	0.582
NCBI909656	g__Phocaeicola	p__Bacteroidetes	0.787198	0.592739	<0.001	0.001
NCBI292632	g__Subdoligranulum	p__Firmicutes	0.462171	0.480856	0.489	0.673
NCBI216851	g__Faecalibacterium	p__Firmicutes	0.522825	0.583753	0.012	0.123
NCBI830	g__Butyrivibrio	p__Firmicutes	0.166144	0.377526	<0.001	<0.001
NCBI838	g__Prevotella	p__Bacteroidetes	0.350205	0.31959	0.737	0.812
NCBI186803	g__Lachnospiraceae	p__Firmicutes	0.378768	0.32042	0.138	0.355
NCBI841	g__Roseburia	p__Firmicutes	0.380731	0.424419	0.159	0.34
NCBI375288	g__Parabacteroides	p__Bacteroidetes	0.42849	0.450219	0.728	0.845
NCBI239759	g__Alistipes	p__Bacteroidetes	0.385027	0.343034	0.614	0.717
NCBI28050	g__Lachnospira	p__Firmicutes	0.321953	0.344901	0.02	0.142
NCBI1263	g__Ruminococcus	p__Firmicutes	0.329352	0.35139	0.213	0.466
NCBI572511	g__Blautia	p__Firmicutes	0.319359	0.324315	0.569	0.776
NCBI39948	g__Dialister	p__Firmicutes	0.255922	0.15921	<0.001	0.053
NCBI33042	g__Coprococcus	p__Firmicutes	0.212631	0.228375	0.012	0.105
NCBI239934	g__Akkermansia	p__Verrucomicrobia	0.1249	0.163013	0.011	0.165
NCBI189330	g__Dorea	p__Firmicutes	0.217231	0.189347	0.769	0.963
NCBI397864	g__Barnesiella	p__Bacteroidetes	0.164585	0.23508	<0.001	0.002
NCBI552397	g__Oscillospiraceae_incertae_sedis	p__Firmicutes	0.106858	0.191022	<0.001	0.001
NCBI459786	g__Oscillibacter	p__Firmicutes	0.134262	0.136561	0.405	0.617
NCBI469	g__Acinetobacter	p__Proteobacteria	0.00680511	0.0569222	0.157	0.263
NCBI1678	g__Bifidobacterium	p__Actinobacteria	0.125286	0.144079	<0.001	0.052
NCBI2316	g__Methanosphaera	p__Euryarchaeota	0.076697	0.121683	0.297	0.411
NCBI158846	g__Megamonas	p__Firmicutes	0.0804972	0.0151626	<0.001	0.073
NCBI1573535	g__Holdemanella	p__Firmicutes	0.0975925	0.142626	<0.001	0.079
NCBI2316020	g__Mediterraneibacter	p__Firmicutes	0.115252	0.115163	0.042	0.2
NCBI286	g__Pseudomonas	p__Proteobacteria	0.0376961	0.0553862	0.182	0.363
NCBI561	g__Escherichia	p__Proteobacteria	0.0888803	0.0317349	0.158	0.281
NCBI1730	g__Eubacterium	p__Firmicutes	0.107648	0.126866	0.005	0.103
NCBI577309	g__Paraprevotella	p__Bacteroidetes	0.0536229	0.116293	<0.001	0.009
NCBI1485	g__Clostridium	p__Firmicutes	0.0525961	0.0868035	0.041	0.209
NCBI2719231	g__Lacrimispora	p__Firmicutes	0.0997836	0.0815811	0.315	0.517
NCBI135858	g__Catenibacterium	p__Firmicutes	0.0691677	0.0447575	0.641	0.851
NCBI1301	g__Streptococcus	p__Firmicutes	0.0707746	0.095322	<0.001	0.059
NCBI283168	g__Odoribacter	p__Bacteroidetes	0.0706721	0.0850713	<0.001	0.058
NCBI33024	g__Phascolarctobacterium	p__Firmicutes	0.0318283	0.06134	0.126	0.225
NCBI904	g__Acidaminococcus	p__Firmicutes	0.0609174	0.0566404	0.553	0.713
NCBI1506553	g__Lachnoclostridium	p__Firmicutes	0.0785399	0.0711386	0.656	0.822
NCBI2569097	g__Anaerobutyricum	p__Firmicutes	0.0579445	0.0786483	<0.001	0.074
NCBI35829	g__Acetivibrio	p__Firmicutes	0.0478135	0.0677819	0.307	0.521
NCBI58840	g__unclassified_Rhodobacteraceae	p__Firmicutes	0.0624539	0.0549286	0.342	0.595
NCBI1505663	g__Erysipelatoclostridium	p__Firmicutes	0.0591141	0.0560946	0.535	0.733
NCBI577310	g__Parasutterella	p__Proteobacteria	0.0463209	0.0422862	0.115	0.239
NCBI1716	g__Corynebacterium	p__Actinobacteria	0.0288029	0.0338305	0.006	0.116
NCBI906	g__Megasphaera	p__Firmicutes	0.0341751	0.00619407	0.707	0.887
NCBI44748	g__Sporobacter	p__Firmicutes	0.0445959	0.0484604	0.696	0.865
NCBI1505657	g__Intestinibacter	p__Firmicutes	0.0519644	0.035285	0.386	0.575
NCBI29465	g__Veillonella	p__Firmicutes	0.0215502	0.0487102	<0.001	0.051
NCBI244127	g__Anaerotruncus	p__Firmicutes	0.0443576	0.0437994	0.444	0.676
NCBI40544	g__Sutterella	p__Proteobacteria	0.0464162	0.0243507	0.081	0.141
