# Supplementary material for: Alternation of the gut microbiota in metabolically healthy obesity: An integrated multiomics analysis
Source: Front Cell Infect Microbiol. 2022 Nov 1;12:1012028. doi: 10.3389/fcimb.2022.1012028 (PMC9663839; doi:10.3389/fcimb.2022.1012028)
Supplement: Supplementary file 1 [file DataSheet_1.zip › Table S5_R1.xlsx]

## Sheet: Sheet1
NCBI_Taxon_ID	Species	Phylum	Relative abundance, Mean (%)		p-value （Wilcoxon rank sum test）	FDR
			MHO (N=157)	Control (N=157)
NCBI2053618	s__Subdoligranulum_sp.	p__Firmicutes	0.0556943	0.0609387	0.696	0.801
NCBI821	s__Bacteroides_vulgatus	p__Bacteroidetes	0.0924297	0.0462573	<0.001	<0.001
NCBI45851	s__Butyrivibrio_crossotus	p__Firmicutes	0.0350213	0.0690885	<0.001	<0.001
NCBI165179	s__Prevotella_copri	p__Bacteroidetes	0.060083	0.0482493	0.537	0.738
NCBI820	s__Bacteroides_uniformis	p__Bacteroidetes	0.0558212	0.0543353	0.595	0.704
NCBI1755626	s__Faecalibacterium_sp._MC_41	p__Firmicutes	0.050755	0.0574228	0.278	0.472
NCBI39491	s__Eubacterium_rectale	p__Firmicutes	0.0386078	0.02426	0.821	0.897
NCBI357276	s__Bacteroides_dorei	p__Bacteroidetes	0.0257897	0.0234097	0.181	0.387
NCBI39485	s__Eubacterium_eligens	p__Firmicutes	0.0265467	0.0227509	0.008	0.142
NCBI28116	s__Bacteroides_ovatus	p__Bacteroidetes	0.0270768	0.019793	0.356	0.572
NCBI853	s__Faecalibacterium_prausnitzii	p__Firmicutes	0.0168129	0.0232525	<0.001	0.007
NCBI40518	s__Ruminococcus_bromii	p__Firmicutes	0.0182457	0.014292	0.147	0.276
NCBI28117	s__Alistipes_putredinis	p__Bacteroidetes	0.0191882	0.012498	0.085	0.497
NCBI218538	s__Dialister_invisus	p__Firmicutes	0.0204864	0.0101255	0.094	0.355
NCBI246787	s__Bacteroides_cellulosilyticus	p__Bacteroidetes	0.0149072	0.0128748	<0.001	0.005
NCBI46503	s__Parabacteroides_merdae	p__Bacteroidetes	0.0123437	0.0146741	0.176	0.312
NCBI239935	s__Akkermansia_muciniphila	p__Verrucomicrobia	0.0131861	0.0176935	0.044	0.199
NCBI47678	s__Bacteroides_caccae	p__Bacteroidetes	0.0125053	0.0129655	0.01	0.134
NCBI310298	s__Bacteroides_coprocola	p__Bacteroidetes	0.0153465	0.0074605	0.541	0.738
NCBI823	s__Parabacteroides_distasonis	p__Bacteroidetes	0.0120494	0.0121829	0.381	0.598
NCBI46506	s__Bacteroides_stercoris	p__Bacteroidetes	0.0108321	0.0113793	0.299	0.595
NCBI2710826	s__Coprococcus_sp._ART55_1	p__Firmicutes	0.00818348	0.00940651	0.794	0.903
NCBI166486	s__Roseburia_intestinalis	p__Firmicutes	0.00530981	0.0125262	0.125	0.63
NCBI2049040	s__Roseburia_sp.	p__Firmicutes	0.00927354	0.00750373	0.765	0.968
NCBI39492	s__Eubacterium_siraeum	p__Firmicutes	0.00689198	0.0127814	<0.001	<0.001
NCBI818	s__Bacteroides_thetaiotaomicron	p__Bacteroidetes	0.0118191	0.00923494	0.232	0.542
NCBI310297	s__Bacteroides_plebeius	p__Bacteroidetes	0.001923	0.0134219	0.047	0.241
NCBI487174	s__Barnesiella_intestinihominis	p__Bacteroidetes	0.00583747	0.00872357	<0.001	0.066
NCBI351091	s__Oscillibacter_valericigenes	p__Firmicutes	0.0105466	0.0105096	0.684	0.876
NCBI360807	s__Roseburia_inulinivorans	p__Firmicutes	0.00611825	0.00769951	<0.001	0.068
NCBI33039	s__Ruminococcus_torques	p__Firmicutes	0.00664816	0.00673753	0.891	0.973
NCBI2040332	s__Dorea_sp.	p__Firmicutes	0.00648308	0.00647908	0.569	0.742
NCBI204516	s__Bacteroides_massiliensis	p__Bacteroidetes	0.00616912	0.0107468	<0.001	0.024
NCBI2173	s__Methanobrevibacter_smithii	p__Euryarchaeota	0.00365398	0.00799869	0.049	0.343
NCBI1735	s__Holdemanella_biformis	p__Firmicutes	0.00509387	0.00735051	<0.001	0.079
NCBI48296	s__Acinetobacter_pittii	p__Proteobacteria	1.24e-06	0.0131868	0.189	0.406
NCBI817	s__Bacteroides_fragilis	p__Bacteroidetes	0.00588153	0.007285	0.624	0.846
NCBI40520	s__Blautia_obeum	p__Firmicutes	0.00761929	0.00761752	0.005	0.102
NCBI328813	s__Alistipes_onderdonkii	p__Bacteroidetes	0.00433237	0.00646545	0.278	0.428
NCBI469588	s__Bacteroides_sp._2_1_22	p__Bacteroidetes	0.00038298	0.0078102	0.435	0.683
NCBI536633	s__Blautia_glucerasea	p__Firmicutes	0.00584378	0.00594381	0.084	0.388
NCBI328814	s__Alistipes_shahii	p__Bacteroidetes	0.00518898	0.00328455	0.483	0.613
NCBI100886	s__Catenibacterium_mitsuokai	p__Firmicutes	0.00400794	0.00326901	0.647	0.851
NCBI301301	s__Roseburia_hominis	p__Firmicutes	0.00420327	0.00520547	0.093	0.328
NCBI2049033	s__Megamonas_sp.	p__Firmicutes	0.00632764	0.000467531	<0.001	0.042
NCBI562	s__Escherichia_coli	p__Proteobacteria	0.00608959	0.00172632	0.173	0.418
NCBI122355	s__Pseudomonas_psychrophila	p__Proteobacteria	0.00606535	0.00347747	<0.001	0.158
NCBI1869337	s__Parabacteroides_sp.	p__Bacteroidetes	0.00325759	0.00292296	0.146	0.354
NCBI397865	s__Barnesiella_viscericola	p__Bacteroidetes	0.00314226	0.00716702	0.038	0.242
NCBI46228	s__Ruminococcus_lactaris	p__Firmicutes	0.00280995	0.00372557	<0.001	0.06
