# Supplementary material for: Alternation of the gut microbiota in metabolically healthy obesity: An integrated multiomics analysis
Source: Front Cell Infect Microbiol. 2022 Nov 1;12:1012028. doi: 10.3389/fcimb.2022.1012028 (PMC9663839; doi:10.3389/fcimb.2022.1012028)
Supplement: Supplementary file 1 [file DataSheet_1.zip › Table S6_R1.xlsx]

## Sheet: Sheet1
Country	Significantly-changed Species	Group with higher abundance	p-value	FDR
Denmark	Butyrivibrio_crossotus	Control	<0.001	0.0543267
Denmark	Bacteroides_vulgatus	MHO	<0.001	0.0457034
Denmark	Bacteroides_uniformis	Control	0.000802857	0.695153
Denmark	Prevotella_copri	Control	0.00139121	0.606929
Denmark	Eubacterium_rectale	Control	0.00161687	0.366679
Denmark	Bacteroides_dorei	Control	0.00268355	0.420353
Denmark	Eubacterium_eligens	Control	0.0038793	0.208367
Denmark	Ruminococcus_bromii	Control	0.00404939	0.420353
Denmark	Faecalibacterium_prausnitzii	Control	0.00468572	0.305213
Denmark	Bacteroides_cellulosilyticus	Control	0.00515564	0.146933
Denmark	Bacteroides_coprocola	Control	0.00612673	1
Denmark	Coprococcus_sp_ART55_1	Control	0.00710201	0.994247
Denmark	Alistipes_putredinis	Control	0.00979283	0.509861
Denmark	Bacteroides_ovatus	Control	0.0101333	0.44754
Denmark	Parabacteroides_merdae	Control	0.0112189	0.173591
Denmark	Barnesiella_intestinihominis	Control	0.0130063	0.173512
Denmark	Dialister_invisus	Control	0.0130063	0.994247
Denmark	Roseburia_intestinalis	Control	0.0159031	0.695153
Denmark	Bacteroides_caccae	Control	0.0168727	0.173154
Denmark	Bacteroides_plebeius	Control	0.0188757	0.146933
Denmark	Ruminococcus_torques	Control	0.0204923	0.63687
Denmark	Roseburia_inulinivorans	Control	0.02189	0.420353
Denmark	Eubacterium_siraeum	Control	0.0238833	0.173154
Denmark	Methanobrevibacter_smithii	Control	0.0238833	0.420353
Denmark	Holdemanella_biformis	Control	0.0238833	0.420353
Denmark	Bacteroides_sp_2_1_22	Control	0.0238833	0.484051
Denmark	Parabacteroides_distasonis	Control	0.0238833	0.524127
Denmark	Catenibacterium_mitsuokai	Control	0.0238833	0.79871
Denmark	Bacteroides_stercoris	Control	0.0251934	0.761341
Denmark	Bacteroides_massiliensis	Control	0.0262477	0.0457034
Denmark	Bacteroides_thetaiotaomicron	Control	0.0276305	0.994247
Denmark	Ruminococcus_lactaris	Control	0.0280382	0.420353
Denmark	Phascolarctobacterium_succinatutens	Control	0.0286988	0.420353
Denmark	Bacteroides_coprophilus	Control	0.0300809	0.379348
Denmark	Escherichia_coli	Control	0.030411	0.712648
Denmark	Alistipes_shahii	Control	0.0307705	0.420353
Denmark	Dorea_longicatena	Control	0.0316398	0.863627
Denmark	Eubacterium_hallii	Control	0.032951	0.173154
Denmark	Akkermansia_muciniphila	Control	0.0336907	0.331368
Denmark	Clostridium_sp_L2_50	Control	0.0431794	0.175364
Denmark	Eubacterium_ventriosum	Control	0.0441368	0.173512
Denmark	Megamonas_hypermegale	Control	0.0441368	0.225453
Denmark	Bacteroides_salyersiae	Control	0.0441368	0.837077
USA	Eubacterium_siraeum	Control	0.00096976	0.012
USA	Ruminococcus_champanellensis	Control	0.00146017	0.012
USA	Clostridium_bolteae	MHO	0.00148265	0.012
USA	Geobacillus_toebii	Control	0.00192972	0.0178065
USA	Truepera_radiovictrix	Control	0.0020276	0.0178065
USA	Desulfomicrobium_norvegicum	Control	0.00204062	0.0178065
USA	Idiomarina_woesei	Control	0.00361519	0.0256744
USA	Mobiluncus_mulieris	Control	0.00393699	0.0256744
USA	Desulfosarcina_cetonica	Control	0.004558	0.0276
USA	Veillonella_dispar	MHO	0.00457862	0.0276
USA	Acholeplasma_brassicae	Control	0.00472544	0.0276
USA	Ruminococcus_flavefaciens	Control	0.00516245	0.0276
USA	Enterococcus_moraviensis	Control	0.00608322	0.0285517
USA	Pseudomonas_deceptionensis	Control	0.00648344	0.0285517
USA	Clostridium_stercorarium	Control	0.0067398	0.0290526
USA	Desulfovibrio_gigas	Control	0.00674482	0.0290526
USA	Roseburia_hominis	Control	0.00734425	0.0290526
USA	Draconibacterium_orientale	Control	0.00862128	0.0306667
USA	Trichococcus_palustris	Control	0.00878883	0.0306667
USA	Alistipes_sp._MC_19	Control	0.00894345	0.0306667
USA	Lactobacillus_sharpeae	Control	0.00908555	0.0306667
USA	Ruminococcus_torques	MHO	0.00940641	0.0306667
USA	Pseudomonas_taetrolens	Control	0.00970595	0.0317241
USA	Bacillus_pumilus	Control	0.0100638	0.0317241
USA	Renibacterium_salmoninarum	Control	0.0118515	0.0351765
USA	Victivallis_sp._MC_44	Control	0.0122105	0.0351765
USA	Pedobacter_steynii	Control	0.0125531	0.0351765
USA	Steroidobacter_denitrificans	Control	0.0125531	0.0351765
USA	Nitrosomonas_cryotolerans	Control	0.0125531	0.0351765
USA	Pedobacter_oryzae	Control	0.0125531	0.0351765
USA	Butyrivibrio_crossotus	Control	0.0143568	0.0368
USA	Candidatus_Solibacter_usitatus	Control	0.014439	0.0368
USA	Bacillus_marisflavi	Control	0.0148061	0.0368
USA	Clostridium_cellobioparum	Control	0.0154922	0.0368
USA	Idiomarina_zobellii	Control	0.0155865	0.0368
USA	Prevotella_ruminicola	MHO	0.0157528	0.0368
USA	Enterococcus_faecium	Control	0.0165785	0.0368
USA	Clostridium_hungatei	Control	0.0177212	0.0368
USA	Barnesiella_viscericola	Control	0.0178996	0.0368
USA	Acinetobacter_junii	Control	0.018136	0.0368
USA	Actinomyces_meyeri	Control	0.0183178	0.0368
USA	Eubacterium_xylanophilum	Control	0.0185068	0.0382774
USA	Pseudomonas_fluorescens	Control	0.0199618	0.0397122
USA	Clostridium_aldenense	MHO	0.0216745	0.040638
USA	Pseudobutyrivibrio_ruminis	Control	0.0230239	0.040638
USA	Pseudohongiella_acticola	Control	0.0233629	0.040638
USA	Rheinheimera_pacifica	Control	0.0233629	0.040638
USA	Acinetobacter_haemolyticus	Control	0.0233629	0.040638
USA	Lentisphaera_araneosa	Control	0.0233629	0.040638
USA	Thauera_sp._MZ1T	Control	0.0233629	0.040638
USA	Enterococcus_gilvus	Control	0.0233629	0.040638
USA	Desulfotomaculum_ruminis	Control	0.0233629	0.040638
USA	Providencia_burhodogranariea	Control	0.0233629	0.040638
USA	Lactobacillus_coryniformis	Control	0.0234994	0.040638
USA	Bacteroides_ovatus	MHO	0.0240955	0.040638
USA	Stenotrophomonas_pavanii	Control	0.0248839	0.0408284
USA	Arthrobacter_citreus	Control	0.0248839	0.0408284
USA	Sodalis_glossinidius	Control	0.0269463	0.0423409
USA	Corynebacterium_xerosis	Control	0.0270188	0.0423409
USA	Lactobacillus_kunkeei	Control	0.0280335	0.0429333
USA	Solitalea_canadensis	Control	0.0287312	0.0435
USA	Streptococcus_mutans	Control	0.0290545	0.0435
USA	Bacillus_soli	Control	0.0296612	0.0438095
USA	Enterococcus_casseliflavus	Control	0.0301564	0.0438095
USA	Clostridium_chartatabidum	Control	0.0308657	0.04416
USA	Streptococcus_infantarius	Control	0.0311714	0.04416
USA	Eggerthella_lenta	MHO	0.0315408	0.04416
USA	Pseudomonas_citronellolis	Control	0.0315991	0.04416
USA	Streptococcus_equi	Control	0.0321551	0.04416
USA	Ruminiclostridium_thermocellum	Control	0.0323803	0.04416
USA	Acidithiobacillus_ferrooxidans	Control	0.0338164	0.046
USA	Bacillus_nealsonii	Control	0.0339465	0.046
USA	Anaerofilum_pentosovorans	MHO	0.0375235	0.046
USA	Bifidobacterium_gallicum	Control	0.0395343	0.046
USA	Bifidobacterium_choerinum	Control	0.0407351	0.046
USA	Acinetobacter_bereziniae	Control	0.0424728	0.046
USA	Pseudomonas_syringae	Control	0.0435856	0.046
USA	Clostridium_paradoxum	Control	0.0436319	0.046
USA	Legionella_lansingensis	Control	0.0436449	0.046
USA	Acinetobacter_nosocomialis	Control	0.0436449	0.046
USA	Lactobacillus_odoratitofui	Control	0.0436449	0.046
USA	Acinetobacter_radioresistens	Control	0.0436449	0.046
USA	Lactococcus_garvieae	Control	0.0436449	0.046
USA	Legionella_brunensis	Control	0.0436449	0.046
USA	Acinetobacter_sp._CIP_64.7	Control	0.0436449	0.046
USA	Kocuria_palustris	Control	0.0436449	0.046
USA	Psychrobacter_arcticus	Control	0.0436449	0.046
USA	Mycobacterium_canettii	Control	0.0436449	0.046
USA	Acidiferrobacter_thiooxydans	Control	0.0436449	0.046
USA	Syntrophomonas_bryantii	Control	0.0436449	0.046
USA	Pedobacter_sp._JC2492	Control	0.0436449	0.046
USA	Prevotella_dentasini	Control	0.0436449	0.046
USA	Actinomyces_denticolens	Control	0.0436449	0.046
USA	Bifidobacterium_cuniculi	Control	0.0436449	0.046
USA	Coprothermobacter_platensis	Control	0.0436449	0.046
USA	Caldithrix_abyssi	Control	0.0441722	0.046
USA	Lactobacillus_brevis	Control	0.0454105	0.0465169
USA	Lactobacillus_fermentum	Control	0.0477823	0.0488856
USA	Bacillus_licheniformis	Control	0.0482741	0.0488856
USA	Spiroplasma_clarkii	Control	0.0484547	0.0488856
USA	Nitrosomonas_sp._Is79A3	Control	0.0484547	0.0488856
USA	Ohtaekwangia_koreensis	Control	0.0499981	0.534256
UK	Bacteroides_vulgatus	MHO	<0.001	0.0579304
UK	Methanobrevibacter_oralis	Control	<0.001	0.0579304
UK	Neisseria_cinerea	Control	<0.001	0.0579304
UK	Butyricimonas_virosa	Control	<0.001	0.0579304
UK	Bacteroides_acidifaciens	Control	<0.001	0.0579304
UK	Faecalibacterium_sp._MC_41	MHO	<0.001	0.0579304
UK	Bifidobacterium_merycicum	Control	0.000526154	0.0579304
UK	Acidaminococcus_fermentans	MHO	0.000535889	0.0579304
UK	Haemophilus_haemolyticus	Control	0.000535889	0.0579304
UK	Mitsuokella_multacida	Control	0.000536133	0.0579304
UK	Christensenella_minuta	Control	0.000558925	0.0579304
UK	Blautia_glucerasea	MHO	0.000634246	0.0579304
UK	Hespellia_stercorisuis	Control	0.000637963	0.0579304
UK	Clostridium_viride	Control	0.000640618	0.0579304
UK	Blautia_luti	Control	0.000642719	0.0579304
UK	Faecalibacterium_prausnitzii	Control	0.000768748	0.0595375
UK	Paraprevotella_clara	Control	0.000816098	0.0595375
UK	Bacteroides_luti	Control	0.000833377	0.0595375
UK	Eubacterium_rectale	Control	0.000836696	0.0595375
UK	Alistipes_indistinctus	MHO	0.000930742	0.0629181
UK	Prevotella_melaninogenica	Control	0.00100134	0.0644675
UK	Bacteroides_coprosuis	MHO	0.00129954	0.0798628
UK	Clostridium_butyricum	Control	0.0013864	0.0814959
UK	Blautia_producta	MHO	0.00145681	0.082067
UK	Dialister_propionicifaciens	Control	0.00187799	0.0999127
UK	Roseburia_faecis	Control	0.0019214	0.0999127
UK	Bacteroides_fluxus	MHO	0.00213429	0.106873
UK	Dickeya_dadantii	Control	0.00228854	0.110504
UK	Prevotella_sp._oral_taxon_299	Control	0.00268498	0.122533
UK	Veillonella_atypica	Control	0.00271894	0.122533
UK	Acholeplasma_brassicae	Control	0.00339187	0.138964
UK	Bacteroides_propionicifaciens	MHO	0.00339187	0.138964
UK	Flavobacterium_fontis	Control	0.00339187	0.138964
UK	Ruminococcus_torques	MHO	0.00433349	0.17232
UK	Fusobacterium_nucleatum	Control	0.00449106	0.173483
UK	Anaerostipes_butyraticus	MHO	0.00474824	0.178323
UK	Pseudomonas_aeruginosa	Control	0.00558361	0.198659
UK	Desulfonispora_thiosulfatigenes	Control	0.00558361	0.198659
UK	Clostridium_celatum	Control	0.00622121	0.198813
UK	Clostridium_spiroforme	MHO	0.00625204	0.198813
UK	Blautia_coccoides	Control	0.00638641	0.198813
UK	Roseburia_inulinivorans	Control	0.00650161	0.198813
UK	Bacteroides_rodentium	Control	0.00691587	0.198813
UK	Porphyromonas_cangingivalis	MHO	0.00721781	0.198813
UK	Coraliomargarita_akajimensis	Control	0.00790124	0.198813
UK	Slackia_exigua	Control	0.00790124	0.198813
UK	Prevotella_amnii	Control	0.00790124	0.198813
UK	Arthrobacter_woluwensis	Control	0.00790124	0.198813
UK	Prevotella_nanceiensis	Control	0.00790124	0.198813
UK	Fusobacterium_periodonticum	Control	0.00790124	0.198813
UK	Draconibacterium_orientale	Control	0.00790124	0.198813
UK	Nonomuraea_terrinata	Control	0.00790124	0.198813
UK	Haemophilus_influenzae	Control	0.00790124	0.198813
UK	Clostridium_septicum	Control	0.0080073	0.198813
UK	Clostridium_sphenoides	MHO	0.00808779	0.198813
UK	Bacteroides_sp._MC_16	MHO	0.00952423	0.229942
UK	Bacteroides_sp._DSM_12148	Control	0.0114512	0.271615
UK	Clostridium_thermosuccinogenes	MHO	0.0117003	0.272738
UK	Alistipes_shahii	Control	0.012248	0.280667
UK	Bifidobacterium_biavatii	Control	0.0126393	0.281173
UK	Peptococcus_niger	MHO	0.0126861	0.281173
UK	Bacteroides_salyersiae	Control	0.0134478	0.29325
UK	Bifidobacterium_indicum	Control	0.0154459	0.297856
UK	Coprococcus_comes	MHO	0.0162031	0.297856
UK	Bifidobacterium_catenulatum	Control	0.0165331	0.297856
UK	Gemmiger_formicilis	Control	0.0170671	0.297856
UK	Acholeplasma_palmae	Control	0.0176246	0.297856
UK	Clostridium_carnis	Control	0.0176246	0.297856
UK	Lentisphaera_araneosa	Control	0.0176246	0.297856
UK	Desulfosarcina_cetonica	Control	0.0176246	0.297856
UK	Desulfotomaculum_guttoideum	Control	0.0176246	0.297856
UK	Bacillus_clarkii	Control	0.0176246	0.297856
UK	Lactobacillus_plantarum	Control	0.0176246	0.297856
UK	Bergeyella_zoohelcum	Control	0.0176246	0.297856
UK	Corynebacterium_striatum	Control	0.0176246	0.297856
UK	Pseudomonas_coronafaciens	Control	0.0176246	0.297856
UK	Bacteroides_finegoldii	Control	0.0176246	0.297856
UK	Leptotrichia_goodfellowii	Control	0.0176246	0.297856
UK	Prevotella_baroniae	Control	0.0176246	0.297856
UK	Prevotella_sp._JCM_6348	Control	0.0176246	0.297856
UK	Streptococcus_infantarius	Control	0.0181676	0.299545
UK	Haemophilus_sputorum	Control	0.0181676	0.299545
UK	Streptococcus_mitis	Control	0.021418	0.346367
UK	Papillibacter_cinnamivorans	Control	0.0215198	0.346367
UK	Pseudobacteroides_cellulosolvens	Control	0.0227232	0.361432
UK	Anaerocolumna_aminovalerica	Control	0.023494	0.369347
UK	Bifidobacterium_dentium	Control	0.0243437	0.373551
UK	Garciella_sp._YIM_G1_1	Control	0.0246429	0.373551
UK	Bacteroides_plebeius	MHO	0.0248665	0.373551
UK	Peptoniphilus_sp._JCM_8141	MHO	0.0248665	0.373551
UK	Clostridium_methylpentosum	Control	0.0258294	0.383751
UK	Clostridium_indolis	MHO	0.0273955	0.396654
UK	Clostridium_celerecrescens	Control	0.0274613	0.396654
UK	Prevotella_timonensis	Control	0.027578	0.396654
UK	Bilophila_wadsworthia	MHO	0.0286323	0.407483
UK	Bifidobacterium_saguini	MHO	0.0299422	0.421685
UK	Clostridium_ventriculi	MHO	0.0311763	0.423687
UK	Gemella_morbillorum	Control	0.0319938	0.423687
UK	Clostridium_sp._ATCC_29733	Control	0.0319938	0.423687
UK	Collinsella_tanakaei	MHO	0.0377751	0.423687
UK	Morganella_morganii	Control	0.0379188	0.423687
UK	Bifidobacterium_coryneforme	Control	0.0379188	0.423687
UK	Pseudomonas_weihenstephanensis	Control	0.0379188	0.423687
UK	Gemmatimonas_aurantiaca	Control	0.0379188	0.423687
UK	Bacillus_vietnamensis	Control	0.0379188	0.423687
UK	Lactobacillus_amylovorus	Control	0.0379188	0.423687
UK	Opitutus_terrae	Control	0.0379188	0.423687
UK	Parabacteroides_gordonii	Control	0.0379188	0.423687
UK	Bifidobacterium_pullorum	Control	0.0379188	0.423687
UK	Lactobacillus_kefiranofaciens	Control	0.0379188	0.423687
UK	Cronobacter_universalis	Control	0.0379188	0.423687
UK	Clostridium_hylemonae	Control	0.0379188	0.423687
UK	Paenibacillus_beijingensis	Control	0.0379188	0.423687
UK	Lactobacillus_iners	Control	0.0379188	0.423687
UK	Lautropia_mirabilis	Control	0.0379188	0.423687
UK	Clostridium_hiranonis	Control	0.0379188	0.423687
UK	Corynebacterium_appendicis	Control	0.0379188	0.423687
UK	Desulfatiglans_anilini	Control	0.0379188	0.423687
UK	Pseudomonas_helleri	Control	0.0379188	0.423687
UK	Subdoligranulum_variabile	Control	0.0379188	0.423687
UK	Clostridium_magnum	Control	0.0379188	0.423687
UK	Roseburia_intestinalis	MHO	0.0384074	0.425629
UK	Blautia_hydrogenotrophica	Control	0.0395931	0.435202
UK	Haemophilus_parainfluenzae	Control	0.0422093	0.452631
UK	Clostridium_purinilyticum	Control	0.0430039	0.452631
UK	Slackia_isoflavoniconvertens	Control	0.0430039	0.452631
UK	Pseudomonas_putida	Control	0.0430039	0.452631
UK	Eubacterium_desmolans	MHO	0.043179	0.452631
UK	Dorea_longicatena	Control	0.0431874	0.452631
UK	Escherichia_coli	Control	0.043972	0.457308
UK	Coprococcus_eutactus	MHO	0.0453423	0.467961
UK	Actinomyces_israelii	Control	0.0496155	0.477743
UK	Porphyromonas_catoniae	Control	0.0497379	0.477743
UK	Ruminococcus_flavefaciens	Control	0.0497396	0.477743
UK	Thermobaculum_terrenum	MHO	0.0498646	0.477743
China	Desulfovibrio_desulfuricans	MHO	0.00962172	0.773344
China	Bifidobacterium_adolescentis	MHO	0.0262788	0.773344
China	Dorea_formicigenerans	MHO	0.0411255	0.773344
China	Coprococcus_comes	MHO	0.0449512	0.773344
