# Supplementary material for: Alternation of the gut microbiota in metabolically healthy obesity: An integrated multiomics analysis
Source: Front Cell Infect Microbiol. 2022 Nov 1;12:1012028. doi: 10.3389/fcimb.2022.1012028 (PMC9663839; doi:10.3389/fcimb.2022.1012028)
Supplement: Supplementary file 1 [file DataSheet_1.zip › Table S7_R1.xlsx]

## Sheet: Sheet1
NCBI_Taxon_ID	Species	Phylum	BMI, r	p-value	FDR	Age, r	p-value	FDR
NCBI39492	s__Eubacterium_siraeum	p__Firmicutes	-0.217442	<0.001	<0.001	0.09273	0.100972	0.154319
NCBI246787	s__Bacteroides_cellulosilyticus	p__Bacteroidetes	-0.211103	<0.001	<0.001	-0.0359271	0.525888	0.605459
NCBI821	s__Bacteroides_vulgatus	p__Bacteroidetes	0.200598	<0.001	0.000888236	0.00216598	0.969506	0.976093
NCBI1161942	s__Ruminococcus_champanellensis	p__Firmicutes	-0.188994	0.000762623	0.001842	-0.128671	0.0225813	0.0409233
NCBI1926307	s__Veillonella_sp.	p__Firmicutes	-0.176728	0.00166701	0.00380589	0.226334	<0.001	<0.001
NCBI29466	s__Veillonella_parvula	p__Firmicutes	-0.176462	0.00169464	0.00386202	0.0120769	0.831205	0.86502
NCBI573	s__Klebsiella_pneumoniae	p__Proteobacteria	-0.169668	0.00255762	0.00564066	-0.0534533	0.345122	0.436749
NCBI204516	s__Bacteroides_massiliensis	p__Bacteroidetes	-0.167104	0.00297609	0.00648674	-0.0916913	0.104865	0.159532
NCBI328812	s__Parabacteroides_goldsteinii	p__Bacteroidetes	-0.157116	0.00526518	0.0109663	-0.0213729	0.705979	0.763156
NCBI360807	s__Roseburia_inulinivorans	p__Firmicutes	-0.156842	0.00534594	0.0111215	0.072708	0.198809	0.274896
NCBI469592	s__Bacteroides_sp._3_1_19	p__Bacteroidetes	0.153791	0.00632246	0.0129793	-0.0458426	0.418217	0.507121
NCBI487175	s__Parasutterella_excrementihominis	p__Proteobacteria	-0.151848	0.00702465	0.0142793	-0.247203	<0.001	<0.001
NCBI40545	s__Sutterella_wadsworthensis	p__Proteobacteria	0.148438	0.00842747	0.0168524	0.0594698	0.293472	0.382203
NCBI39488	s__Eubacterium_hallii	p__Firmicutes	-0.145127	0.0100227	0.01972	0.10904	0.0535763	0.0884127
NCBI1265	s__Ruminococcus_flavefaciens	p__Firmicutes	-0.142234	0.0116296	0.0225316	-0.109259	0.0530949	0.0877038
NCBI454154	s__Paraprevotella_clara	p__Bacteroidetes	-0.141464	0.0120941	0.0233409	0.00860382	0.879301	0.90397
NCBI40519	s__Ruminococcus_callidus	p__Firmicutes	-0.140533	0.0126772	0.0243206	-0.110922	0.0495571	0.0824833
NCBI39496	s__Eubacterium_ventriosum	p__Firmicutes	-0.133578	0.0178756	0.0331228	0.0364456	0.519929	0.59989
NCBI454155	s__Paraprevotella_xylaniphila	p__Bacteroidetes	-0.129972	0.0212395	0.0387166	0.0675833	0.232412	0.313876
NCBI85831	s__Bacteroides_acidifaciens	p__Bacteroidetes	-0.125737	0.0258789	0.0462431	-0.139475	0.0133703	0.0255127
NCBI1099853	s__Coprobacter_fastidiosus	p__Bacteroidetes	-0.121552	0.0312941	0.0549046	0.157594	0.00512691	0.0107035
NCBI28901	s__Salmonella_enterica	p__Proteobacteria	-0.121405	0.0315011	0.0552439	0.0232909	0.68098	0.742419
NCBI40520	s__Blautia_obeum	p__Firmicutes	-0.121143	0.0318717	0.0558456	-0.0555795	0.326246	0.417349
NCBI853	s__Faecalibacterium_prausnitzii	p__Firmicutes	-0.120273	0.0331317	0.0577791	0.110303	0.0508497	0.0844348
NCBI2137881	s__Coprobacillus_sp.	p__Firmicutes	-0.118355	0.0360584	0.0622745	0.0506688	0.370869	0.462783
NCBI384638	s__Bacteroides_pectinophilus	p__Bacteroidetes	-0.114011	0.0435061	0.0734974	-0.0743772	0.188667	0.263458
NCBI1304	s__Streptococcus_salivarius	p__Firmicutes	-0.113983	0.0435586	0.0735554	-0.0371319	0.512094	0.592231
NCBI397865	s__Barnesiella_viscericola	p__Bacteroidetes	-0.113264	0.04491	0.075611	-0.148845	0.00824782	0.0165372
NCBI40324	s__Stenotrophomonas_maltophilia	p__Proteobacteria	-0.111112	0.0491649	0.0818917	-0.0974084	0.0848346	0.132806
NCBI905	s__Acidaminococcus_fermentans	p__Firmicutes	0.110006	0.0514805	0.0853985	-0.0615189	0.277125	0.36468
NCBI47678	s__Bacteroides_caccae	p__Bacteroidetes	-0.109461	0.0526553	0.0870911	0.0626543	0.268338	0.354981
NCBI1686	s__Bifidobacterium_catenulatum	p__Actinobacteria	-0.106153	0.0602664	0.0981208	-0.203235	0.000289105	0.000748516
NCBI239935	s__Akkermansia_muciniphila	p__Verrucomicrobia	-0.104629	0.0640656	0.103559	-0.0522168	0.356412	0.448103
NCBI1318	s__Streptococcus_parasanguinis	p__Firmicutes	-0.10388	0.0660033	0.106403	0.111361	0.0486574	0.0811463
NCBI28118	s__Odoribacter_splanchnicus	p__Bacteroidetes	-0.0987871	0.0804973	0.126957	-0.0810335	0.151987	0.219702
NCBI288965	s__Clostridium_clariflavum	p__Firmicutes	-0.0975789	0.0842882	0.132205	-0.0997989	0.0774297	0.122722
NCBI487174	s__Barnesiella_intestinihominis	p__Bacteroidetes	-0.0974161	0.0848099	0.132784	0.180998	0.00127681	0.00297287
NCBI39497	s__Eubacterium_xylanophilum	p__Firmicutes	-0.0968735	0.0865674	0.135202	-0.0892894	0.114323	0.172018
NCBI387661	s__Parabacteroides_johnsonii	p__Bacteroidetes	-0.096139	0.0889929	0.138435	-0.0499166	0.378022	0.469688
NCBI48296	s__Acinetobacter_pittii	p__Proteobacteria	-0.0933336	0.098762	0.151433	-0.0193791	0.732305	0.784679
NCBI310297	s__Bacteroides_plebeius	p__Bacteroidetes	-0.0929564	0.100138	0.153184	0.124457	0.0274421	0.0487275
NCBI122355	s__Pseudomonas_psychrophila	p__Proteobacteria	-0.0906419	0.108918	0.164864	-0.046578	0.410782	0.500798
NCBI301301	s__Roseburia_hominis	p__Firmicutes	-0.0894697	0.113591	0.17103	-0.0177114	0.75457	0.802353
NCBI329854	s__Bacteroides_intestinalis	p__Bacteroidetes	-0.0871815	0.123162	0.183442	-0.146425	0.00936794	0.0185377
NCBI2173	s__Methanobrevibacter_smithii	p__Euryarchaeota	-0.0866753	0.125362	0.186172	0.178822	0.00146375	0.00337369
NCBI100886	s__Catenibacterium_mitsuokai	p__Firmicutes	0.0859384	0.128619	0.190452	0.0437083	0.440237	0.528051
NCBI37734	s__Enterococcus_casseliflavus	p__Firmicutes	-0.0852717	0.131621	0.194217	-0.0206705	0.715216	0.770761
NCBI658089	s__Lachnospiraceae_bacterium_5_1_63FAA	p__Firmicutes	-0.0837386	0.13873	0.203128	0.114522	0.0425695	0.0720649
NCBI626937	s__Christensenella_minuta	p__Firmicutes	-0.0814902	0.149684	0.216805	-0.109037	0.0535824	0.0884155
NCBI287	s__Pseudomonas_aeruginosa	p__Proteobacteria	-0.0808218	0.153064	0.220975	-0.0955712	0.090905	0.141118
NCBI818	s__Bacteroides_thetaiotaomicron	p__Bacteroidetes	-0.0801795	0.156366	0.224799	-0.0416025	0.462598	0.54868
NCBI1352	s__Enterococcus_faecium	p__Firmicutes	-0.079323	0.160852	0.230254	0.017539	0.756883	0.804223
NCBI357276	s__Bacteroides_dorei	p__Bacteroidetes	-0.0787825	0.163732	0.233553	0.0287614	0.611646	0.682591
NCBI39486	s__Dorea_formicigenerans	p__Firmicutes	-0.0775453	0.170471	0.241773	-0.0446578	0.43036	0.518655
NCBI46503	s__Parabacteroides_merdae	p__Bacteroidetes	-0.0773512	0.171547	0.243146	0.0085081	0.880634	0.904596
NCBI28446	s__Clostridium_propionicum	p__Firmicutes	-0.0760138	0.179097	0.252262	-0.137693	0.0146129	0.0276371
NCBI1515	s__Ruminiclostridium_thermocellum	p__Firmicutes	-0.0752591	0.183464	0.257573	-0.182593	0.00115401	0.00271057
NCBI45851	s__Butyrivibrio_crossotus	p__Firmicutes	-0.0751867	0.183888	0.258078	0.0614397	0.277746	0.365378
NCBI28135	s__Prevotella_oris	p__Bacteroidetes	-0.0749458	0.1853	0.259648	-0.160453	0.00436658	0.00923589
NCBI729	s__Haemophilus_parainfluenzae	p__Proteobacteria	-0.0747895	0.186221	0.260579	-0.117143	0.0380199	0.0652941
NCBI84032	s__Clostridium_thermosuccinogenes	p__Firmicutes	-0.0737417	0.192483	0.267992	-0.0784502	0.165523	0.235726
NCBI1872103	s__Acidaminococcus_sp.	p__Firmicutes	-0.0735142	0.193862	0.269543	-0.140661	0.0125957	0.0241882
NCBI1297750	s__Bacteroides_luti	p__Bacteroidetes	-0.0726735	0.199023	0.275154	-0.12997	0.0212416	0.0387166
NCBI1411023	s__unclassified_Peptostreptococcaceae_	p__Firmicutes	-0.0716465	0.205461	0.282746	0.183115	0.00111619	0.00262813
NCBI882211	s__Pseudomonas_deceptionensis	p__Proteobacteria	-0.0705971	0.212195	0.290496	0.0796194	0.159289	0.228239
NCBI2023260	s__Megasphaera_sp.	p__Firmicutes	0.0703883	0.213554	0.292101	0.0222564	0.694423	0.753795
NCBI116085	s__Coprococcus_catus	p__Firmicutes	-0.0697125	0.217993	0.297332	0.113369	0.0447106	0.0753397
NCBI261299	s__Intestinibacter_bartlettii	p__Firmicutes	-0.0693471	0.220421	0.300219	-0.124198	0.0277686	0.0492557
NCBI291644	s__Bacteroides_salyersiae	p__Bacteroidetes	-0.0676412	0.232011	0.313377	-0.0931174	0.0995488	0.152432
NCBI1869337	s__Parabacteroides_sp.	p__Bacteroidetes	-0.0675446	0.23268	0.314016	0.102744	0.0690374	0.110775
NCBI562	s__Escherichia_coli	p__Proteobacteria	-0.0660271	0.243368	0.326501	-0.0128044	0.821203	0.85678
NCBI901	s__Desulfovibrio_piger	p__Proteobacteria	-0.0653313	0.248381	0.332282	-0.0672504	0.234726	0.316601
NCBI411489	s__Clostridium_sp._L2_50	p__Firmicutes	-0.0649203	0.251376	0.335648	0.0174258	0.758404	0.805417
NCBI457412	s__Ruminococcus_sp._5_1_39BFAA	p__Firmicutes	-0.0646569	0.253309	0.337806	0.00141226	0.980114	0.984528
NCBI143393	s__Eubacterium_sulci	p__Firmicutes	-0.0644101	0.255129	0.339898	-0.0805173	0.154622	0.222829
NCBI649756	s__Anaerostipes_hadrus	p__Firmicutes	-0.0639078	0.258861	0.344171	0.111548	0.0482764	0.0805903
NCBI36847	s__Clostridium_neopropionicum	p__Firmicutes	-0.0632482	0.263819	0.349878	-0.166111	0.00315428	0.00684574
NCBI293	s__Brevundimonas_diminuta	p__Proteobacteria	-0.0620833	0.272733	0.359927	-0.0612064	0.279578	0.367408
NCBI1965233	s__Odoribacter_sp.	p__Bacteroidetes	-0.0614648	0.277549	0.365167	0.0682701	0.227689	0.308401
NCBI1725	s__Corynebacterium_xerosis	p__Actinobacteria	-0.0609744	0.281408	0.369454	-0.129013	0.0222209	0.0403277
NCBI84026	s__Clostridium_methylpentosum	p__Firmicutes	-0.0605927	0.284436	0.372394	-0.140339	0.0128024	0.0245306
NCBI44749	s__Sporobacter_termitidis	p__Firmicutes	-0.060535	0.284896	0.372851	-0.137306	0.0148959	0.0281304
NCBI35833	s__Bilophila_wadsworthia	p__Proteobacteria	-0.0603594	0.286298	0.374421	-0.1073	0.0575301	0.0941415
NCBI88431	s__Dorea_longicatena	p__Firmicutes	-0.0598469	0.290416	0.378867	0.138574	0.0139864	0.0265735
NCBI28112	s__Tannerella_forsythia	p__Bacteroidetes	-0.0589928	0.297368	0.386582	-0.061312	0.278747	0.366435
NCBI1680	s__Bifidobacterium_adolescentis	p__Actinobacteria	-0.0586721	0.300007	0.389016	-0.202974	<0.001	0.000761261
NCBI39778	s__Veillonella_dispar	p__Firmicutes	0.057392	0.310693	0.400748	-0.201268	<0.001	0.000851136
NCBI28125	s__Prevotella_bivia	p__Bacteroidetes	-0.0563989	0.319154	0.409968	-0.141753	0.0119178	0.0230357
NCBI2049040	s__Roseburia_sp.	p__Firmicutes	0.0560608	0.322068	0.412876	0.108741	0.0542398	0.0893478
NCBI28037	s__Streptococcus_mitis	p__Firmicutes	-0.0554823	0.327095	0.418074	-0.204846	<0.001	0.000672591
NCBI1623	s__Lactobacillus_ruminis	p__Firmicutes	0.055388	0.327919	0.418895	-0.0306301	0.588695	0.662772
NCBI46228	s__Ruminococcus_lactaris	p__Firmicutes	-0.0553535	0.328221	0.41919	0.0175216	0.757117	0.80443
NCBI103892	s__Veillonella_ratti	p__Firmicutes	0.0551181	0.330285	0.421467	-0.166043	0.00316686	0.00687083
NCBI28128	s__Prevotella_corporis	p__Bacteroidetes	0.0540117	0.340099	0.431495	-0.194437	0.00053059	0.0013144
NCBI820	s__Bacteroides_uniformis	p__Bacteroidetes	0.0537729	0.342242	0.433834	0.0508215	0.369427	0.461266
NCBI1260	s__Finegoldia_magna	p__Firmicutes	0.0536744	0.343128	0.434712	-0.152222	0.00688431	0.0140207
NCBI158847	s__Megamonas_hypermegale	p__Firmicutes	0.0532459	0.347	0.438551	-0.0109316	0.847005	0.878374
NCBI1465754	s__Alistipes_timonensis	p__Bacteroidetes	-0.0530551	0.348733	0.440385	-0.117073	0.0381354	0.0654814
NCBI491921	s__Megamonas_rupellensis	p__Firmicutes	0.0527367	0.351638	0.443474	0.0597663	0.291068	0.379583
NCBI1685	s__Bifidobacterium_breve	p__Actinobacteria	-0.0522893	0.355744	0.447402	-0.271476	<0.001	<0.001
NCBI29552	s__Acholeplasma_axanthum	p__Tenericutes	-0.0522839	0.355793	0.44743	-0.0431374	0.446238	0.533703
NCBI36835	s__Clostridium_colinum	p__Firmicutes	-0.0516836	0.361352	0.453079	-0.177389	0.0016002	0.00366737
NCBI29361	s__Tyzzerella_nexilis	p__Firmicutes	-0.0512735	0.365179	0.456946	0.0266007	0.638664	0.70649
NCBI2049033	s__Megamonas_sp.	p__Firmicutes	0.0505224	0.372254	0.464311	0.167811	0.00285491	0.0062387
NCBI328814	s__Alistipes_shahii	p__Bacteroidetes	0.0502741	0.374612	0.466286	-0.0377022	0.505631	0.586661
NCBI665951	s__Lachnospiraceae_bacterium_8_1_57FAA	p__Firmicutes	-0.0499192	0.377997	0.469686	0.0260854	0.645179	0.711874
NCBI216816	s__Bifidobacterium_longum	p__Actinobacteria	-0.0483683	0.393011	0.484489	-0.185752	0.000942243	0.00224565
NCBI39485	s__Eubacterium_eligens	p__Firmicutes	-0.0474503	0.402065	0.492655	0.12006	0.0334459	0.058272
NCBI823	s__Parabacteroides_distasonis	p__Bacteroidetes	-0.0474422	0.402145	0.492694	-0.0767963	0.17465	0.246889
NCBI1559	s__Clostridium_tertium	p__Firmicutes	-0.0464463	0.412108	0.501781	-0.161117	0.00420538	0.00892654
NCBI74426	s__Collinsella_aerofaciens	p__Actinobacteria	0.0453559	0.423181	0.511731	-0.0124365	0.826257	0.860677
NCBI550	s__Enterobacter_cloacae	p__Proteobacteria	-0.0448191	0.428695	0.516943	-0.0722173	0.201865	0.278533
NCBI633701	s__Prevotella_saccharolytica	p__Bacteroidetes	-0.04233	0.454803	0.541776	-0.124626	0.0272308	0.0484031
NCBI33043	s__Coprococcus_eutactus	p__Firmicutes	-0.0409169	0.470012	0.55517	-0.137152	0.0150097	0.0283216
NCBI1308	s__Streptococcus_thermophilus	p__Firmicutes	-0.0398099	0.482119	0.566506	-0.234497	<0.001	<0.001
NCBI214856	s__Alistipes_finegoldii	p__Bacteroidetes	-0.0392219	0.488618	0.571923	-0.120742	0.0324475	0.0567126
NCBI511	s__Alcaligenes_faecalis	p__Proteobacteria	-0.0383705	0.498111	0.580257	-0.118335	0.0360911	0.0623138
NCBI169435	s__Anaerotruncus_colihominis	p__Firmicutes	-0.0383221	0.498654	0.580774	-0.119819	0.0338052	0.0588223
NCBI33038	s__Ruminococcus_gnavus	p__Firmicutes	-0.0378374	0.504105	0.585468	-0.176484	0.00169233	0.00385718
NCBI28117	s__Alistipes_putredinis	p__Bacteroidetes	0.036275	0.521885	0.601669	0.0220034	0.697724	0.756732
NCBI166486	s__Roseburia_intestinalis	p__Firmicutes	-0.0352485	0.53374	0.613039	-0.0426639	0.451249	0.538111
NCBI626933	s__Odoribacter_laneus	p__Bacteroidetes	-0.0346969	0.540165	0.619087	-0.0595221	0.293047	0.381845
NCBI338188	s__Bacteroides_finegoldii	p__Bacteroidetes	0.0337175	0.551669	0.629854	-0.0629297	0.266236	0.352499
NCBI2053618	s__Subdoligranulum_sp.	p__Firmicutes	0.033492	0.554333	0.63222	0.217581	<0.001	<0.001
NCBI39484	s__Eubacterium_desmolans	p__Firmicutes	-0.0319806	0.572358	0.648985	-0.158695	0.00482099	0.0101148
NCBI2049036	s__Paraprevotella_sp.	p__Bacteroidetes	-0.031709	0.575626	0.652181	0.145075	0.0100498	0.0197636
NCBI351091	s__Oscillibacter_valericigenes	p__Firmicutes	-0.0315536	0.5775	0.653757	-0.145715	0.00972117	0.0191769
NCBI1512	s__Clostridium_symbiosum	p__Firmicutes	-0.0294656	0.60295	0.67481	-0.201696	<0.001	0.000827185
NCBI28026	s__Bifidobacterium_pseudocatenulatum	p__Actinobacteria	-0.0292969	0.605029	0.676583	-0.215718	<0.001	<0.001
NCBI29370	s__Clostridium_sphenoides	p__Firmicutes	0.028806	0.611094	0.682163	-0.109131	0.0533766	0.0881261
NCBI589436	s__Prevotella_fusca	p__Bacteroidetes	0.0286408	0.61314	0.683921	-0.0876717	0.121061	0.18059
NCBI225992	s__Comamonas_kerstersii	p__Proteobacteria	0.0270413	0.633113	0.701689	-0.0179933	0.750792	0.799608
NCBI1646377	s__Rouxiella_sp._323	p__Proteobacteria	0.0268784	0.635163	0.703231	-0.0258316	0.648399	0.714728
NCBI665950	s__Lachnospiraceae_bacterium_3_1_46FAA	p__Firmicutes	0.0263315	0.642064	0.709324	0.0483756	0.392939	0.484456
NCBI626930	s__Bacteroides_fluxus	p__Bacteroidetes	0.0257818	0.649031	0.71527	-0.120363	0.033	0.0575742
NCBI1358	s__Lactococcus_lactis	p__Firmicutes	0.0250503	0.65835	0.7226	-0.0351113	0.535334	0.614452
NCBI218538	s__Dialister_invisus	p__Firmicutes	0.0248426	0.661007	0.724965	-0.153454	0.00643938	0.0131873
NCBI536633	s__Blautia_glucerasea	p__Firmicutes	0.0244481	0.666062	0.729328	-0.195259	0.000501872	0.00124676
NCBI328813	s__Alistipes_onderdonkii	p__Bacteroidetes	-0.02428	0.668221	0.731207	-0.120963	0.0321294	0.0562292
NCBI310298	s__Bacteroides_coprocola	p__Bacteroidetes	-0.0236603	0.676204	0.738242	-0.0219617	0.69827	0.757216
NCBI28127	s__Prevotella_buccalis	p__Bacteroidetes	-0.0229488	0.685415	0.746168	-0.107339	0.0574385	0.0939992
NCBI1264	s__Ruminococcus_albus	p__Firmicutes	0.0224963	0.691297	0.751367	-0.0861238	0.127793	0.189395
NCBI907	s__Megasphaera_elsdenii	p__Firmicutes	-0.0224436	0.691982	0.751681	-0.14095	0.0124132	0.0238692
NCBI1630	s__Kandleria_vitulina	p__Firmicutes	0.0223742	0.692887	0.752289	-0.0687251	0.224598	0.304985
NCBI437898	s__Sutterella_parvirubra	p__Proteobacteria	-0.0218667	0.699512	0.758289	-0.0107234	0.849884	0.880326
NCBI208479	s__Clostridium_bolteae	p__Firmicutes	-0.0217936	0.700468	0.758775	-0.192399	0.000608475	0.00149205
NCBI371601	s__Bacteroides_xylanisolvens	p__Bacteroidetes	-0.0215932	0.703092	0.761088	0.0350966	0.535505	0.614579
NCBI410072	s__Coprococcus_comes	p__Firmicutes	-0.0209877	0.71104	0.766993	-0.0199711	0.724454	0.777662
NCBI626932	s__Alistipes_indistinctus	p__Bacteroidetes	0.0209183	0.711953	0.767775	-0.0870872	0.12357	0.183887
NCBI487173	s__Dialister_succinatiphilus	p__Firmicutes	0.0198451	0.726122	0.779206	0.0813809	0.150233	0.217457
NCBI40518	s__Ruminococcus_bromii	p__Firmicutes	-0.0190925	0.736116	0.787599	0.115421	0.0409591	0.0697594
NCBI29348	s__Clostridium_spiroforme	p__Firmicutes	0.0169735	0.764488	0.809929	-0.171875	0.0022411	0.00498921
NCBI349096	s__Pectinatus_haikarae	p__Firmicutes	0.016149	0.775614	0.818726	-0.0498655	0.378511	0.470237
NCBI2585118	s__Alistipes_communis	p__Bacteroidetes	-0.0158674	0.779427	0.822015	0.150827	0.00742122	0.0150148
NCBI43131	s__Tissierella_praeacuta	p__Firmicutes	0.0157918	0.780449	0.822547	-0.0951685	0.0922808	0.142963
NCBI1735	s__Holdemanella_biformis	p__Firmicutes	-0.0157705	0.780738	0.822766	0.0497427	0.379688	0.471497
NCBI626940	s__Phascolarctobacterium_succinatutens	p__Firmicutes	-0.0156361	0.78256	0.824301	0.0121822	0.829755	0.86375
NCBI1535	s__Clostridium_leptum	p__Firmicutes	-0.0153634	0.786259	0.827639	-0.132435	0.0188872	0.0348034
NCBI28116	s__Bacteroides_ovatus	p__Bacteroidetes	-0.0149588	0.791758	0.832135	-0.160098	0.00445517	0.00940856
NCBI84030	s__Clostridium_saccharolyticum	p__Firmicutes	-0.0142978	0.800763	0.839945	-0.2204	<0.001	<0.001
NCBI674529	s__Bacteroides_faecis	p__Bacteroidetes	0.0140269	0.804461	0.843301	0.123469	0.0287036	0.0507413
NCBI33039	s__Ruminococcus_torques	p__Firmicutes	-0.0132012	0.815759	0.85222	0.189443	0.000740404	0.00179153
NCBI469588	s__Bacteroides_sp._2_1_22	p__Bacteroidetes	0.0131398	0.8166	0.852899	0.0785263	0.165111	0.235206
NCBI46506	s__Bacteroides_stercoris	p__Bacteroidetes	0.0128865	0.820076	0.855781	-0.0676732	0.23179	0.313183
NCBI387090	s__Bacteroides_coprophilus	p__Bacteroidetes	0.0123662	0.827224	0.861557	-0.0259289	0.647164	0.713638
NCBI1223514	s__Corynebacterium_humireducens	p__Actinobacteria	-0.0117644	0.83551	0.868752	-0.0979883	0.0829879	0.130337
NCBI1827099	s__Peptoniphilus_sp._JCM_8141	p__Firmicutes	0.0117342	0.835925	0.868836	-0.103434	0.0671825	0.108047
NCBI52787	s__Anaerofilum_pentosovorans	p__Firmicutes	0.0114671	0.839609	0.872352	-0.143565	0.010864	0.0211924
NCBI658081	s__Lachnospiraceae_bacterium_1_1_57FAA	p__Firmicutes	0.0113615	0.841067	0.873465	0.0257858	0.64898	0.715252
NCBI61171	s__Holdemania_filiformis	p__Firmicutes	-0.0112983	0.841939	0.874237	-0.0527772	0.351267	0.443162
NCBI187327	s__Acidaminococcus_intestini	p__Firmicutes	0.0108821	0.847689	0.878814	-0.0885491	0.117369	0.176066
NCBI78342	s__Bifidobacterium_gallicum	p__Actinobacteria	-0.0108448	0.848204	0.879214	-0.24251	<0.001	<0.001
NCBI29375	s__Clostridium_xylanolyticum	p__Firmicutes	0.0106392	0.851048	0.881306	-0.12725	0.0241293	0.0434649
NCBI1755626	s__Faecalibacterium_sp._MC_41	p__Firmicutes	0.0102826	0.855986	0.885472	-0.142515	0.0114642	0.0222458
NCBI437897	s__Megamonas_funiformis	p__Firmicutes	0.0101288	0.858117	0.887133	0.0180505	0.750026	0.799091
NCBI2040332	s__Dorea_sp.	p__Firmicutes	0.00992056	0.861004	0.889484	0.141235	0.0122353	0.0235752
NCBI2710826	s__Coprococcus_sp._ART55_1	p__Firmicutes	0.0098092	0.862549	0.890626	0.0987151	0.0807193	0.127266
NCBI39490	s__Eubacterium_ramulus	p__Firmicutes	-0.00948762	0.867013	0.893962	-0.206939	0.000222159	0.000585037
NCBI291645	s__Bacteroides_nordii	p__Bacteroidetes	0.00920964	0.870875	0.897443	-0.0764462	0.17663	0.249357
NCBI817	s__Bacteroides_fragilis	p__Bacteroidetes	-0.0090121	0.873621	0.89928	-0.138563	0.0139939	0.0265852
NCBI191493	s__Corynebacterium_sphenisci	p__Actinobacteria	-0.00834399	0.88292	0.906588	-0.157908	0.00503801	0.0105342
NCBI66852	s__Methanobrevibacter_sp.	p__Euryarchaeota	-0.00805746	0.886913	0.910136	0.109806	0.0519079	0.08603
NCBI165179	s__Prevotella_copri	p__Bacteroidetes	-0.00742171	0.895783	0.917106	-0.110465	0.0505096	0.0839318
NCBI33035	s__Blautia_producta	p__Firmicutes	-0.00658063	0.907537	0.925575	-0.124317	0.0276186	0.0490238
NCBI1303	s__Streptococcus_oralis	p__Firmicutes	0.00657862	0.907566	0.925575	-0.22257	<0.001	<0.001
NCBI69825	s__Clostridium_indolis	p__Firmicutes	0.00625418	0.912105	0.929271	-0.180478	0.00131933	0.00306415
NCBI751585	s__Coprococcus_sp._ART551	p__Firmicutes	-0.00581391	0.91827	0.934099	-0.111915	0.0475401	0.0795313
NCBI582	s__Morganella_morganii	p__Proteobacteria	-0.0057839	0.918691	0.934433	-0.00706645	0.900745	0.919963
NCBI1945593	s__Oscillibacter_sp.	p__Firmicutes	-0.00325922	0.954128	0.963861	0.119737	0.0339285	0.0590015
NCBI39491	s__Eubacterium_rectale	p__Firmicutes	-0.00311184	0.9562	0.965474	0.115373	0.0410429	0.0698417
NCBI40214	s__Acinetobacter_johnsonii	p__Proteobacteria	0.00264327	0.96279	0.970776	-0.132601	0.0187374	0.0345556
NCBI33034	s__Anaerococcus_prevotii	p__Firmicutes	0.0019226	0.972931	0.978862	-0.136638	0.0153947	0.0289378
NCBI376805	s__Bacteroides_salanitronis	p__Bacteroidetes	0.00169612	0.976119	0.981388	0.139745	0.0131903	0.025193
NCBI1884818	s__Escherichia_sp.	p__Proteobacteria	0.00116543	0.983589	0.987481	0.0642299	0.256464	0.341475
NCBI59310	s__Streptococcus_macedonicus	p__Firmicutes	-0.000357685	0.994963	0.996181	-0.0884681	0.117706	0.176509
NCBI28111	s__Bacteroides_eggerthii	p__Bacteroidetes	0.000321638	0.995471	0.996433	-0.0624686	0.269762	0.356585
