# Supplementary material for: Alternation of the gut microbiota in metabolically healthy obesity: An integrated multiomics analysis
Source: Front Cell Infect Microbiol. 2022 Nov 1;12:1012028. doi: 10.3389/fcimb.2022.1012028 (PMC9663839; doi:10.3389/fcimb.2022.1012028)
Supplement: Supplementary file 1 [file DataSheet_1.zip › Table S8.xlsx]

## Sheet: importance_otu.select_age
NCBI_Taxon_ID	Species	Phylum	IncNodePurity
NCBI33039	s__Ruminococcus_torques	p__Firmicutes	163.53
NCBI310298	s__Bacteroides_coprocola	p__Bacteroidetes	162.251
NCBI310297	s__Bacteroides_plebeius	p__Bacteroidetes	129.187
NCBI291644	s__Bacteroides_salyersiae	p__Bacteroidetes	43.0544
NCBI2053618	s__Subdoligranulum_sp.	p__Firmicutes	31.3595
NCBI821	s__Bacteroides_vulgatus	p__Bacteroidetes	30.6242
NCBI46503	s__Parabacteroides_merdae	p__Bacteroidetes	30.3482
NCBI47678	s__Bacteroides_caccae	p__Bacteroidetes	27.7978
NCBI246787	s__Bacteroides_cellulosilyticus	p__Bacteroidetes	24.7324
NCBI329854	s__Bacteroides_intestinalis	p__Bacteroidetes	23.1098
NCBI40518	s__Ruminococcus_bromii	p__Firmicutes	17.2922
NCBI28117	s__Alistipes_putredinis	p__Bacteroidetes	14.079
NCBI2049033	s__Megamonas_sp.	p__Firmicutes	13.6758
NCBI28116	s__Bacteroides_ovatus	p__Bacteroidetes	13.5283
NCBI818	s__Bacteroides_thetaiotaomicron	p__Bacteroidetes	10.2272
NCBI1535	s__Clostridium_leptum	p__Firmicutes	8.33404
NCBI853	s__Faecalibacterium_prausnitzii	p__Firmicutes	1.60184
NCBI457412	s__Ruminococcus_sp._5_1_39BFAA	p__Firmicutes	0.403048
NCBI1929485	s__Bilophila_sp.	p__Proteobacteria	0.0520833
NCBI1623	s__Lactobacillus_ruminis	p__Firmicutes	0.015

## Sheet: importance_otu.select_BMI
NCBI_Taxon_ID	Species	Phylum	IncNodePurity
NCBI270498	s__Catabacter_hongkongensis	p__Firmicutes	63.4034
NCBI467210	s__Lachnoanaerobaculum_saburreum	p__Firmicutes	36.9977
NCBI2047	s__Rothia_dentocariosa	p__Actinobacteria	29.1903
NCBI47770	s__Lactobacillus_crispatus	p__Firmicutes	28.086
NCBI45851	s__Butyrivibrio_crossotus	p__Firmicutes	27.0669
NCBI717609	s__Caldicellulosiruptor_obsidiansis	p__Firmicutes	21.1909
NCBI328813	s__Alistipes_onderdonkii	p__Bacteroidetes	17.5612
NCBI332249	s__Truepera_radiovictrix	p__Deinococcus_Thermus	16.9766
NCBI1977261	s__Brachyspira_sp.	p__Spirochaetes	16.5362
NCBI46503	s__Parabacteroides_merdae	p__Bacteroidetes	15.8124
NCBI823	s__Parabacteroides_distasonis	p__Bacteroidetes	15.6541
NCBI36847	s__Clostridium_neopropionicum	p__Firmicutes	15.0108
NCBI820	s__Bacteroides_uniformis	p__Bacteroidetes	14.8812
NCBI36745	s__Clostridium_saccharoperbutylacetonicum	p__Firmicutes	14.665
NCBI187327	s__Acidaminococcus_intestini	p__Firmicutes	14.1438
NCBI1630	s__Kandleria_vitulina	p__Firmicutes	14.1059
NCBI39485	s__Eubacterium_eligens	p__Firmicutes	13.8515
NCBI228604	s__Prevotella_salivae	p__Bacteroidetes	13.0047
NCBI818	s__Bacteroides_thetaiotaomicron	p__Bacteroidetes	12.5926
NCBI97253	s__Eubacterium_plexicaudatum	p__Firmicutes	11.7842
