# Supplementary material for: Alternation of the gut microbiota in metabolically healthy obesity: An integrated multiomics analysis
Source: Front Cell Infect Microbiol. 2022 Nov 1;12:1012028. doi: 10.3389/fcimb.2022.1012028 (PMC9663839; doi:10.3389/fcimb.2022.1012028)
Supplement: Supplementary file 1 [file DataSheet_1.zip › Table S9.xlsx]

## Sheet: weight
Group	Weight (g)
	0 week	2-week	4-week	6-week	8-week
CD	17.8	18.2	19.5	21.4	22.3
CD	18.3	19.2	19.8	21.6	22.4
CD	17.2	17.8	18.5	20.8	21.5
CD	16.9	18.1	19.8	21	22.5
CD	16.8	18	19.9	21.4	23.8
CD	17.1	18.2	18.9	20	21.1
DIO	17.7	18.9	20.4	23.4	25.9
DIO	18.1	19.6	21.4	25.7	27.7
DIO	17.9	20.2	23.9	26.7	28.2
DIO	17.6	19.7	21.4	24.4	26.7
DIO	17.5	19.9	21.8	23.4	26.1
DIO	16.9	20.8	24.9	27.2	29
